# Supplementary material for: Filling gaps in PM2.5 time series: A broad evaluation from statistical to advanced neural network models
Source: PLoS One. 2025 Aug 14;20(8):e0330211. doi: 10.1371/journal.pone.0330211 (PMC12352854; doi:10.1371/journal.pone.0330211)
Supplement: S1 File — (CSV) [file pone.0330211.s001.csv]

time	T	P0	P	U	DD	Ff	ff10	WW	W'W'	c	VV	Td
11.02.2025 23:30	-9.0	756.6	768.9	79	Ветер, дующий с запада	4				Нет существенной облачности	10.0 и более	-12.0
11.02.2025 23:00	-9.0	756.6	768.9	86	Ветер, дующий с запада	4				Нет существенной облачности	10.0 и более	-11.0
11.02.2025 22:30	-8.0	756.6	768.9	86	Ветер, дующий с запада	6				Нет существенной облачности	10.0 и более	-10.0
11.02.2025 22:00	-7.0	756.7	768.9	79	Ветер, дующий с запада	6				Нет существенной облачности	10.0 и более	-10.0
11.02.2025 21:30	-7.0	756.7	768.9	86	Ветер, дующий с запада	5				Нет существенной облачности	10.0 и более	-9.0
11.02.2025 21:00	-7.0	756.7	768.9	86	Ветер, дующий с запада	5				Нет существенной облачности	10.0 и более	-9.0
11.02.2025 20:30	-6.0	756.7	768.9	80	Ветер, дующий с запада	6				Нет существенной облачности	10.0 и более	-9.0
11.02.2025 20:00	-5.0	756.8	768.9	80	Ветер, дующий с запада	5				Нет существенной облачности	10.0 и более	-8.0
11.02.2025 19:30	-5.0	756.8	768.9	80	Ветер, дующий с запада	7				Нет существенной облачности	10.0 и более	-8.0
11.02.2025 19:00	-4.0	756.8	768.9	80	Ветер, дующий с запада	8				Нет существенной облачности	10.0 и более	-7.0
11.02.2025 18:30	-4.0	756.8	768.9	80	Ветер, дующий с западо-юго-запада	7				Нет существенной облачности	10.0 и более	-7.0
11.02.2025 18:00	-3.0	756.8	768.9	80	Ветер, дующий с западо-юго-запада	8				Нет существенной облачности	10.0 и более	-6.0
11.02.2025 17:30	-2.0	756.9	768.9	69	Ветер, дующий с западо-юго-запада	8				Нет существенной облачности	10.0 и более	-7.0
11.02.2025 17:00	-2.0	756.9	768.9	74	Ветер, дующий с западо-юго-запада	7				Нет существенной облачности	10.0 и более	-6.0
11.02.2025 16:30	-2.0	756.9	768.9	74	Ветер, дующий с западо-юго-запада	8				Нет существенной облачности	10.0 и более	-6.0
11.02.2025 16:00	-2.0	756.9	768.9	74	Ветер, дующий с западо-юго-запада	8				Нет существенной облачности	10.0 и более	-6.0
11.02.2025 15:30	-2.0	756.9	768.9	74	Ветер, дующий с юго-запада	7				Нет существенной облачности	10.0 и более	-6.0
11.02.2025 15:00	-2.0	756.9	768.9	74	Ветер, дующий с западо-юго-запада	7				Нет существенной облачности	10.0 и более	-6.0
11.02.2025 14:30	-2.0	756.9	768.9	74	Ветер, дующий с западо-юго-запада	7				Нет существенной облачности	10.0 и более	-6.0
11.02.2025 14:00	-2.0	756.9	768.9	69	Ветер, дующий с западо-юго-запада	6				Нет существенной облачности	10.0 и более	-7.0
11.02.2025 13:30	-3.0	757.5	769.6	74	Ветер, дующий с западо-юго-запада	6				Нет существенной облачности	10.0 и более	-7.0
11.02.2025 13:00	-4.0	757.5	769.6	74	Ветер, дующий с юго-запада	6				Нет существенной облачности	10.0 и более	-8.0
11.02.2025 12:30	-4.0	757.5	769.6	74	Ветер, дующий с западо-юго-запада	7				Нет существенной облачности	10.0 и более	-8.0
11.02.2025 12:00	-5.0	758.2	770.4	74	Ветер, дующий с западо-юго-запада	6				Нет существенной облачности	10.0 и более	-9.0
11.02.2025 11:30	-6.0	758.2	770.4	74	Ветер, дующий с западо-юго-запада	7				Нет существенной облачности	10.0 и более	-10.0
11.02.2025 11:00	-7.0	758.1	770.4	73	Ветер, дующий с запада	7				Нет существенной облачности	10.0 и более	-11.0
11.02.2025 10:30	-7.0	758.1	770.4	73	Ветер, дующий с западо-юго-запада	7				Нет существенной облачности	10.0 и более	-11.0
11.02.2025 10:00	-8.0	758.1	770.4	79	Ветер, дующий с западо-юго-запада	6				Нет существенной облачности	10.0 и более	-11.0
11.02.2025 09:30	-9.0	758.0	770.4	79	Ветер, дующий с западо-юго-запада	6				Нет существенной облачности	10.0 и более	-12.0
11.02.2025 09:00	-10.0	758.0	770.4	79	Ветер, дующий с западо-юго-запада	6				Нет существенной облачности	10.0 и более	-13.0
11.02.2025 08:30	-11.0	758.0	770.4	85	Ветер, дующий с западо-юго-запада	6				Нет существенной облачности	10.0 и более	-13.0
11.02.2025 08:00	-12.0	757.9	770.4	85	Ветер, дующий с западо-юго-запада	5				Нет существенной облачности	10.0 и более	-14.0
11.02.2025 07:30	-13.0	757.9	770.4	85	Ветер, дующий с западо-юго-запада	5				Нет существенной облачности	10.0 и более	-15.0
11.02.2025 07:00	-12.0	757.9	770.4	85	Ветер, дующий с западо-юго-запада	6				Нет существенной облачности	10.0 и более	-14.0
11.02.2025 06:30	-11.0	758.0	770.4	85	Ветер, дующий с западо-юго-запада	7				Нет существенной облачности	10.0 и более	-13.0
11.02.2025 06:00	-11.0	758.0	770.4	85	Ветер, дующий с западо-юго-запада	6				Нет существенной облачности	10.0 и более	-13.0
11.02.2025 05:30	-12.0	757.9	770.4	85	Ветер, дующий с западо-юго-запада	6				Рассеянная (40-50%) 300 м	10.0 и более	-14.0
11.02.2025 05:00	-12.0	757.9	770.4	85	Ветер, дующий с запада	6				Рассеянная (40-50%) 300 м	10.0 и более	-14.0
11.02.2025 04:30	-11.0	758.0	770.4	85	Ветер, дующий с запада	5				Разорванная (60-90%) 270 м	10.0 и более	-13.0
11.02.2025 04:00	-11.0	758.0	770.4	85	Ветер, дующий с запада	5				Сплошная (100%) 270 м	10.0 и более	-13.0
11.02.2025 03:30	-10.0	758.0	770.4	85	Ветер, дующий с запада	6				Сплошная (100%) 270 м	10.0 и более	-12.0
11.02.2025 03:00	-9.0	758.0	770.4	86	Ветер, дующий с запада	5				Сплошная (100%) 240 м	10.0 и более	-11.0
11.02.2025 02:30	-9.0	758.0	770.4	86	Ветер, дующий с запада	5				Сплошная (100%) 240 м	10.0 и более	-11.0
11.02.2025 02:00	-9.0	758.0	770.4	86	Ветер, дующий с запада	5				Сплошная (100%) 240 м	10.0 и более	-11.0
11.02.2025 01:30	-9.0	758.0	770.4	93	Ветер, дующий с запада	6				Сплошная (100%) 240 м	10.0 и более	-10.0
11.02.2025 01:00	-8.0	758.1	770.4	86	Ветер, дующий с запада	6				Сплошная (100%) 270 м	10.0 и более	-10.0
11.02.2025 00:30	-8.0	758.1	770.4	86	Ветер, дующий с запада	6				Сплошная (100%) 240 м	10.0 и более	-10.0
11.02.2025 00:00	-7.0	758.1	770.4	86	Ветер, дующий с запада	6				Сплошная (100%) 240 м	10.0 и более	-9.0
10.02.2025 23:30	-7.0	758.1	770.4	86	Ветер, дующий с запада	6				Сплошная (100%) 270 м	10.0 и более	-9.0
10.02.2025 23:00	-7.0	758.1	770.4	93	Ветер, дующий с запада	7				Сплошная (100%) 240 м	10.0 и более	-8.0
10.02.2025 22:30	-6.0	758.2	770.4	86	Ветер, дующий с запада	7				Сплошная (100%) 240 м	10.0 и более	-8.0
10.02.2025 22:00	-6.0	758.2	770.4	86	Ветер, дующий с запада	6				Сплошная (100%) 270 м	10.0 и более	-8.0
10.02.2025 21:40	-6.0	758.2	770.4	86	Ветер, дующий с запада	6				Сплошная (100%) 270 м	10.0 и более	-8.0
10.02.2025 21:30	-6.0	758.2	770.4	86	Ветер, дующий с запада	7				Сплошная (100%) 300 м	10.0 и более	-8.0
10.02.2025 21:00	-6.0	758.2	770.4	86	Ветер, дующий с запада	6				Сплошная (100%) 330 м	10.0 и более	-8.0
10.02.2025 20:30	-6.0	758.2	770.4	86	Ветер, дующий с запада	7				Сплошная (100%) 360 м	10.0 и более	-8.0
10.02.2025 20:17	-6.0	758.2	770.4	86	Ветер, дующий с запада	6				Сплошная (100%) 330 м	10.0 и более	-8.0
10.02.2025 20:00	-6.0	758.2	770.4	86	Ветер, дующий с запада	7				Разорванная (60-90%) 450 м	10.0 и более	-8.0
10.02.2025 19:30	-6.0	758.2	770.4	86	Ветер, дующий с западо-юго-запада	5				Разорванная (60-90%) 450 м	10.0 и более	-8.0
10.02.2025 19:00	-9.0	758.0	770.4	86	Ветер, дующий с юго-юго-запада	3				Рассеянная (40-50%) 600 м	10.0 и более	-11.0
10.02.2025 18:30	-9.0	758.0	770.4	86	Ветер, дующий с юго-юго-запада	4				Рассеянная (40-50%) 930 м	10.0 и более	-11.0
10.02.2025 18:00	-8.0	758.1	770.4	86	Ветер, дующий с юго-юго-запада	5				Рассеянная (40-50%) 780 м	10.0 и более	-10.0
10.02.2025 17:30	-8.0	758.1	770.4	93	Ветер, дующий с юго-юго-запада	6				Рассеянная (40-50%) 780 м	10.0 и более	-9.0
10.02.2025 17:00	-6.0	758.9	771.1	86	Ветер, дующий с юго-запада	6				Рассеянная (40-50%) 570 м	10.0 и более	-8.0
10.02.2025 16:30	-6.0	758.9	771.1	86	Ветер, дующий с юго-запада	5				Нет существенной облачности	10.0 и более	-8.0
10.02.2025 16:00	-5.0	758.9	771.1	80	Ветер, дующий с юго-запада	6				Нет существенной облачности	10.0 и более	-8.0
10.02.2025 15:30	-5.0	758.9	771.1	80	Ветер, дующий с юго-запада	8				Разорванная (60-90%) 1440 м	10.0 и более	-8.0
10.02.2025 15:00	-5.0	759.7	771.9	80	Ветер, дующий с юго-запада	8				Сплошная (100%) 1470 м	10.0 и более	-8.0
10.02.2025 14:30	-5.0	759.7	771.9	80	Ветер, дующий с юго-запада	7				Сплошная (100%) 1320 м	10.0 и более	-8.0
10.02.2025 14:00	-6.0	759.7	771.9	86	Ветер, дующий с юго-запада	8				Сплошная (100%) 720 м	10.0 и более	-8.0
10.02.2025 13:30	-6.0	760.4	772.7	86	Ветер, дующий с юго-запада	9				Рассеянная (40-50%) 300 м	10.0 и более	-8.0
10.02.2025 13:00	-6.0	760.4	772.7	80	Ветер, дующий с западо-юго-запада	8				Рассеянная (40-50%) 300 м	10.0 и более	-9.0
10.02.2025 12:30	-7.0	761.1	773.4	86	Ветер, дующий с западо-юго-запада	8				Рассеянная (40-50%) 300 м	10.0 и более	-9.0
10.02.2025 12:00	-8.0	761.0	773.4	86	Ветер, дующий с западо-юго-запада	7				Рассеянная (40-50%) 300 м	10.0 и более	-10.0
10.02.2025 11:30	-9.0	761.5	773.9	86	Ветер, дующий с западо-юго-запада	7				Рассеянная (40-50%) 240 м	10.0 и более	-11.0
10.02.2025 11:00	-10.0	761.4	773.9	85	Ветер, дующий с западо-юго-запада	6				Рассеянная (40-50%) 510 м	10.0 и более	-12.0
10.02.2025 10:30	-11.0	761.4	773.9	92	Ветер, дующий с западо-юго-запада	6				Рассеянная (40-50%) 450 м	10.0 и более	-12.0
10.02.2025 10:00	-11.0	761.4	773.9	85	Ветер, дующий с западо-юго-запада	6				Разорванная (60-90%) 240 м	10.0 и более	-13.0
10.02.2025 09:49	-11.0	761.4	773.9	85	Ветер, дующий с запада	6				Сплошная (100%) 210 м	10.0 и более	-13.0
10.02.2025 09:30	-12.0	761.3	773.9	85	Ветер, дующий с западо-юго-запада	6				Сплошная (100%) 180 м	10.0 и более	-14.0
10.02.2025 09:00	-13.0	761.3	773.9	85	Ветер, дующий с западо-юго-запада	4				Сплошная (100%) 150 м	10.0 и более	-15.0
10.02.2025 08:43	-14.0	762.0	774.7	92	Ветер, дующий с западо-юго-запада	4		Слабый(ая)(ые) снег		Сплошная (100%) 150 м	10.0 и более	-15.0
10.02.2025 08:30	-14.0	762.0	774.7	85	Ветер, дующий с западо-юго-запада	4		Слабый(ая)(ые) снег		Сплошная (100%) 240 м	10.0 и более	-16.0
10.02.2025 08:00	-14.0	762.0	774.7	85	Ветер, дующий с западо-юго-запада	4				Сплошная (100%) 300 м	10.0 и более	-16.0
10.02.2025 07:30	-15.0	762.0	774.7	85	Ветер, дующий с западо-юго-запада	4				Сплошная (100%) 240 м	10.0 и более	-17.0
10.02.2025 07:00	-15.0	762.0	774.7	85	Ветер, дующий с западо-юго-запада	4				Разорванная (60-90%) 270 м	10.0 и более	-17.0
10.02.2025 06:30	-16.0	761.2	773.9	85	Ветер, дующий с запада	3				Рассеянная (40-50%) 300 м	10.0 и более	-18.0
10.02.2025 06:00	-16.0	761.9	774.7	85	Ветер, дующий с запада	3				Рассеянная (40-50%) 390 м	10.0 и более	-18.0
10.02.2025 05:30	-17.0	761.1	773.9	85	Ветер, дующий с западо-юго-запада	3				Рассеянная (40-50%) 1230 м	10.0 и более	-19.0
10.02.2025 05:00	-16.0	761.2	773.9	85	Ветер, дующий с запада	3				Рассеянная (40-50%) 1230 м	10.0 и более	-18.0
10.02.2025 04:30	-16.0	761.2	773.9	85	Ветер, дующий с запада	4				Рассеянная (40-50%) 1290 м	10.0 и более	-18.0
10.02.2025 04:00	-16.0	761.2	773.9	85	Ветер, дующий с запада	4				Рассеянная (40-50%) 1290 м	10.0 и более	-18.0
10.02.2025 03:30	-16.0	761.2	773.9	85	Ветер, дующий с запада	4				Рассеянная (40-50%) 1290 м	10.0 и более	-18.0
10.02.2025 03:00	-17.0	761.1	773.9	92	Ветер, дующий с запада	3				Разорванная (60-90%) 1320 м	10.0 и более	-18.0
10.02.2025 02:30	-16.0	761.2	773.9	85	Ветер, дующий с запада	3				Разорванная (60-90%) 1320 м	10.0 и более	-18.0
10.02.2025 02:00	-15.0	761.2	773.9	85	Ветер, дующий с запада	3				Разорванная (60-90%) 1350 м	10.0 и более	-17.0
10.02.2025 01:30	-15.0	761.2	773.9	92	Ветер, дующий с запада	4				Разорванная (60-90%) 1290 м	10.0 и более	-16.0
10.02.2025 01:00	-14.0	760.8	773.4	85	Ветер, дующий с запада	4				Разорванная (60-90%) 1290 м	10.0 и более	-16.0
10.02.2025 00:30	-14.0	760.8	773.4	92	Ветер, дующий с запада	4				Разорванная (60-90%) 1260 м	10.0 и более	-15.0
10.02.2025 00:00	-14.0	760.8	773.4	92	Ветер, дующий с запада	5				Разорванная (60-90%) 450 м	10.0 и более	-15.0
09.02.2025 23:30	-14.0	760.8	773.4	92	Ветер, дующий с запада	5				Рассеянная (40-50%) 300 м	10.0 и более	-15.0
09.02.2025 23:00	-14.0	760.8	773.4	92	Ветер, дующий с запада	4				Рассеянная (40-50%) 330 м	10.0 и более	-15.0
09.02.2025 22:30	-13.0	760.8	773.4	85	Ветер, дующий с западо-северо-запада	5				Рассеянная (40-50%) 390 м	10.0 и более	-15.0
09.02.2025 22:00	-13.0	760.8	773.4	92	Ветер, дующий с запада	5				Рассеянная (40-50%) 210 м	10.0 и более	-14.0
09.02.2025 21:30	-12.0	760.2	772.7	85	Ветер, дующий с запада	4				Рассеянная (40-50%) 210 м	10.0 и более	-14.0
09.02.2025 21:00	-11.0	760.2	772.7	85	Ветер, дующий с западо-северо-запада	6		Поземок, снег		Разорванная (60-90%) 240 м	10.0 и более	-13.0
09.02.2025 20:30	-10.0	760.3	772.7	85	Ветер, дующий с западо-северо-запада	7		Поземок, снег		Сплошная (100%) 270 м	10.0 и более	-12.0
09.02.2025 20:00	-9.0	760.3	772.7	93	Ветер, дующий с западо-северо-запада	8		Поземок, снег		Сплошная (100%) 270 м	10.0 и более	-10.0
09.02.2025 19:46	-8.0	760.4	772.7	93	Ветер, дующий с западо-северо-запада	7				Сплошная (100%) 240 м	10.0 и более	-9.0
09.02.2025 19:30	-7.0	759.6	771.9	86	Ветер, дующий с западо-северо-запада	7				Сплошная (100%) 300 м	10.0 и более	-9.0
09.02.2025 19:00	-6.0	759.7	771.9	86	Ветер, дующий с западо-северо-запада	7				Сплошная (100%) 360 м	10.0 и более	-8.0
09.02.2025 18:55	-6.0	759.7	771.9	86	Ветер, дующий с западо-северо-запада	7				Сплошная (100%) 390 м	10.0 и более	-8.0
09.02.2025 18:30	-6.0	759.7	771.9	86	Ветер, дующий с западо-северо-запада	6				Сплошная (100%) 390 м	10.0 и более	-8.0
09.02.2025 18:00	-6.0	758.9	771.1	86	Ветер, дующий с северо-запада	6		Поземок, снег		Сплошная (100%) 420 м	10.0 и более	-8.0
09.02.2025 17:30	-7.0	758.8	771.1	86	Ветер, дующий с западо-северо-запада	6		Поземок, снег		Сплошная (100%) 360 м	10.0 и более	-9.0
09.02.2025 17:00	-7.0	758.1	770.4	86	Ветер, дующий с западо-северо-запада	7		Поземок, снег		Сплошная (100%) 330 м	10.0 и более	-9.0
09.02.2025 16:30	-7.0	758.1	770.4	86	Ветер, дующий с западо-северо-запада	7		Поземок, снег		Сплошная (100%) 360 м	10.0 и более	-9.0
09.02.2025 16:00	-7.0	758.1	770.4	86	Ветер, дующий с западо-северо-запада	7		Поземок, снег		Сплошная (100%) 360 м	10.0 и более	-9.0
09.02.2025 15:30	-7.0	757.4	769.6	79	Ветер, дующий с западо-северо-запада	5		Слабый(ая)(ые) снег, поземок, снег	Снег	Сплошная (100%) 420 м	10.0 и более	-10.0
09.02.2025 15:00	-8.0	758.1	770.4	86	Ветер, дующий с северо-запада	6		Снег, поземок, снег		Сплошная (100%) 360 м	2.3	-10.0
09.02.2025 14:55	-8.0	758.1	770.4	86	Ветер, дующий с северо-запада	6		Снег, поземок, снег		Сплошная (100%) 300 м	2.9	-10.0
09.02.2025 14:49	-8.0	758.1	770.4	86	Ветер, дующий с северо-запада	6		Слабый(ая)(ые) снег, поземок, снег		Сплошная (100%) 300 м	3.4	-10.0
09.02.2025 14:30	-8.0	758.1	770.4	86	Ветер, дующий с северо-запада	7		Слабый(ая)(ые) снег, поземок, снег	Низовая (метель, буря) снег	Сплошная (100%) 270 м	3.1	-10.0
09.02.2025 14:22	-8.0	757.3	769.6	86	Ветер, дующий с северо-запада	8		Слабый(ая)(ые) снег, поземок, снег		Сплошная (100%) 240 м	3.4	-10.0
09.02.2025 14:06	-8.0	757.3	769.6	86	Ветер, дующий с северо-запада	9	14	Слабый(ая)(ые) снег,низовая (метель, буря) снег		Сплошная (100%) 270 м	4.6	-10.0
09.02.2025 14:00	-8.0	757.3	769.6	79	Ветер, дующий с северо-запада	10		Слабый(ая)(ые) снег,низовая (метель, буря) снег		Сплошная (100%) 300 м	3.2	-11.0
09.02.2025 13:43	-9.0	756.6	768.9	86	Ветер, дующий с западо-северо-запада	9	14	Слабый(ая)(ые) снег,низовая (метель, буря) снег		Разорванная (60-90%) 300 м	4.7	-11.0
09.02.2025 13:30	-9.0	756.6	768.9	86	Ветер, дующий с западо-северо-запада	11		Слабый(ая)(ые) снег,низовая (метель, буря) снег		Разорванная (60-90%) 330 м	6.0	-11.0
09.02.2025 13:00	-9.0	756.6	768.9	79	Ветер, дующий с западо-северо-запада	11		Слабый(ая)(ые) снег,низовая (метель, буря) снег		Разорванная (60-90%) 330 м	2.7	-12.0
09.02.2025 12:41	-10.0	756.5	768.9	85	Ветер, дующий с западо-северо-запада	11		Слабый(ая)(ые) снег,низовая (метель, буря) снег		Разорванная (60-90%) 300 м	2.8	-12.0
09.02.2025 12:30	-10.0	756.5	768.9	85	Ветер, дующий с запада	11		Слабый(ая)(ые) снег,низовая (метель, буря) снег		Разорванная (60-90%) 330 м	4.7	-12.0
09.02.2025 12:00	-11.0	757.2	769.6	79	Ветер, дующий с западо-северо-запада	11		Слабый(ая)(ые) снег,низовая (метель, буря) снег		Разорванная (60-90%) 300 м	3.9	-14.0
09.02.2025 11:30	-12.0	757.1	769.6	85	Ветер, дующий с запада	11		Слабый(ая)(ые) снег,низовая (метель, буря) снег		Разорванная (60-90%) 270 м	2.9	-14.0
09.02.2025 11:24	-12.0	756.4	768.9	85	Ветер, дующий с запада	11		Слабый(ая)(ые) снег,низовая (метель, буря) снег		Разорванная (60-90%) 240 м	2.7	-14.0
09.02.2025 11:18	-12.0	756.4	768.9	85	Ветер, дующий с запада	11		Слабый(ая)(ые) снег,низовая (метель, буря) снег		Разорванная (60-90%) 270 м	4.8	-14.0
09.02.2025 11:00	-12.0	757.1	769.6	79	Ветер, дующий с запада	11		Слабый(ая)(ые) снег, поземок, снег		Разорванная (60-90%) 270 м	7.0	-15.0
09.02.2025 10:40	-13.0	757.1	769.6	85	Ветер, дующий с запада	10		Слабый(ая)(ые) снег, поземок, снег		Разорванная (60-90%) 270 м	9.0	-15.0
09.02.2025 10:30	-13.0	757.1	769.6	85	Ветер, дующий с запада	8		Слабый(ая)(ые) снег, поземок, снег		Разорванная (60-90%) 300 м	7.0	-15.0
09.02.2025 10:00	-14.0	757.0	769.6	85	Ветер, дующий с запада	7		Слабый(ая)(ые) снег		Разорванная (60-90%) 300 м	8.0	-16.0
09.02.2025 09:30	-14.0	757.8	770.4	85	Ветер, дующий с запада	6		Слабый(ая)(ые) снег	Снег	Разорванная (60-90%) 270 м	7.0	-16.0
09.02.2025 09:13	-14.0	757.8	770.4	85	Ветер, дующий с запада	7		Слабый(ая)(ые) снег		Разорванная (60-90%) 270 м	3.2	-16.0
09.02.2025 09:00	-15.0	757.8	770.4	85	Ветер, дующий с западо-северо-запада	7		Снег		Разорванная (60-90%) 300 м	2.4	-17.0
09.02.2025 08:36	-15.0	758.5	771.1	85	Ветер, дующий с западо-северо-запада	6		Снег		Разорванная (60-90%) 210 м	2.8	-17.0
09.02.2025 08:30	-15.0	757.8	770.4	85	Ветер, дующий с запада	6		Слабый(ая)(ые) снег		Разорванная (60-90%) 210 м	3.4	-17.0
09.02.2025 08:20	-16.0	757.7	770.4	85	Ветер, дующий с запада	6		Слабый(ая)(ые) снег		Разорванная (60-90%) 210 м	3.8	-18.0
09.02.2025 08:00	-16.0	757.7	770.4	85	Ветер, дующий с запада	5		Слабый(ая)(ые) снег		Разорванная (60-90%) 180 м	5.0	-18.0
09.02.2025 07:30	-17.0	758.4	771.1	85	Ветер, дующий с западо-северо-запада	4		Слабый(ая)(ые) снег		Разорванная (60-90%) 210 м	10.0 и более	-19.0
09.02.2025 07:00	-17.0	758.4	771.1	85	Ветер, дующий с запада	6		Слабый(ая)(ые) снег		Разорванная (60-90%) 150 м	10.0 и более	-19.0
09.02.2025 06:30	-17.0	759.1	771.9	85	Ветер, дующий с запада	4				Разорванная (60-90%) 150 м	10.0 и более	-19.0
09.02.2025 06:00	-18.0	758.3	771.1	84	Ветер, дующий с запада	5				Рассеянная (40-50%) 210 м	10.0 и более	-20.0
09.02.2025 05:30	-18.0	758.3	771.1	84	Ветер, дующий с запада	5				Рассеянная (40-50%) 210 м	10.0 и более	-20.0
09.02.2025 05:00	-18.0	759.1	771.9	84	Ветер, дующий с запада	5				Нет существенной облачности	10.0 и более	-20.0
09.02.2025 04:30	-18.0	759.1	771.9	84	Ветер, дующий с запада	6				Нет существенной облачности	10.0 и более	-20.0
09.02.2025 04:00	-18.0	759.9	772.7	84	Ветер, дующий с западо-юго-запада	6				Нет существенной облачности	10.0 и более	-20.0
09.02.2025 03:30	-18.0	759.9	772.7	84	Ветер, дующий с западо-юго-запада	4				Нет существенной облачности	10.0 и более	-20.0
09.02.2025 03:00	-20.0	759.8	772.7	84	Ветер, дующий с юго-запада	5				Нет существенной облачности	10.0 и более	-22.0
09.02.2025 02:30	-20.0	760.5	773.4	84	Ветер, дующий с западо-юго-запада	4				Нет существенной облачности	10.0 и более	-22.0
09.02.2025 02:00	-20.0	761.0	773.9	84	Ветер, дующий с запада	3				Нет существенной облачности	10.0 и более	-22.0
09.02.2025 01:30	-19.0	761.0	773.9	84	Ветер, дующий с запада	5				Нет существенной облачности	10.0 и более	-21.0
09.02.2025 01:00	-19.0	761.0	773.9	84	Ветер, дующий с западо-юго-запада	5				Нет существенной облачности	10.0 и более	-21.0
09.02.2025 00:30	-19.0	761.0	773.9	84	Ветер, дующий с запада	5				Нет существенной облачности	10.0 и более	-21.0
09.02.2025 00:00	-20.0	761.0	773.9	84	Ветер, дующий с юго-запада	5				Нет существенной облачности	10.0 и более	-22.0
08.02.2025 23:30	-20.0	761.0	773.9	84	Ветер, дующий с юго-запада	5		Слабый(ая)(ые) снег, дымка		Рассеянная (40-50%) 210 м	5.0	-22.0
08.02.2025 23:00	-19.0	762.6	775.5	84	Ветер, дующий с западо-юго-запада	5		Слабый(ая)(ые) снег, дымка		Разорванная (60-90%) 180 м	4.9	-21.0
08.02.2025 22:30	-19.0	763.3	776.2	84	Ветер, дующий с западо-юго-запада	4		Слабый(ая)(ые) снег		Разорванная (60-90%) 150 м	6.0	-21.0
08.02.2025 22:00	-19.0	763.3	776.2	84	Ветер, дующий с западо-юго-запада	4		Слабый(ая)(ые) снег, дымка		Разорванная (60-90%) 150 м	5.0	-21.0
08.02.2025 21:30	-19.0	763.3	776.2	77	Ветер, дующий с западо-юго-запада	4		Дымка		Рассеянная (40-50%) 180 м	5.0	-22.0
08.02.2025 21:00	-19.0	764.1	777.0	77	Ветер, дующий с западо-юго-запада	3		Дымка		Незначительная (10-30%) 120 м	3.9	-22.0
08.02.2025 20:30	-20.0	764.0	777.0	84	Ветер, дующий с западо-юго-запада	4		Дымка		Незначительная (10-30%) 120 м	3.6	-22.0
08.02.2025 20:00	-21.0	764.0	777.0	84	Ветер, дующий с западо-юго-запада	4		Дымка		Незначительная (10-30%) 120 м	3.6	-23.0
08.02.2025 19:30	-21.0	764.0	777.0	84	Ветер, дующий с западо-юго-запада	3		Дымка		Незначительная (10-30%) 120 м	2.7	-23.0
08.02.2025 19:25	-21.0	764.0	777.0	84	Ветер, дующий с западо-юго-запада	3		Дымка		Незначительная (10-30%) 120 м	2.8	-23.0
08.02.2025 19:24	-21.0	764.0	777.0	84	Ветер, дующий с западо-юго-запада	3		Дымка		Незначительная (10-30%) 120 м	3.4	-23.0
08.02.2025 19:00	-20.0	764.0	777.0	84	Ветер, дующий с запада	3		Дымка		Нет существенной облачности	5.0	-22.0
08.02.2025 18:30	-21.0	764.0	777.0	84	Ветер, дующий с западо-юго-запада	3		Дымка		Нет существенной облачности	3.2	-23.0
08.02.2025 18:00	-20.0	764.7	777.7	77	Ветер, дующий с западо-юго-запада	3		Дымка		Рассеянная (40-50%) 150 м	2.0	-23.0
08.02.2025 17:59	-20.0	764.7	777.7	84	Ветер, дующий с западо-юго-запада	3		Дымка		Рассеянная (40-50%) 120 м	1.8	-22.0
08.02.2025 17:42	-20.0	764.7	777.7	77	Ветер, дующий с западо-юго-запада	3		Дымка		Рассеянная (40-50%) 120 м	4.3	-23.0
08.02.2025 17:30	-19.0	764.7	777.7	77	Ветер, дующий с запада	3				Рассеянная (40-50%) 270 м	10.0 и более	-22.0
08.02.2025 17:00	-19.0	764.7	777.7	84	Ветер, дующий с запада	3				Рассеянная (40-50%) 270 м	10.0 и более	-21.0
08.02.2025 16:30	-18.0	764.8	777.7	78	Ветер, дующий с запада	3				Рассеянная (40-50%) 270 м	10.0 и более	-21.0
08.02.2025 16:00	-17.0	764.8	777.7	78	Ветер, дующий с запада	3				Рассеянная (40-50%) 450 м	10.0 и более	-20.0
08.02.2025 15:30	-17.0	764.8	777.7	78	Ветер, дующий с запада	2				Незначительная (10-30%) 150 м	10.0 и более	-20.0
08.02.2025 15:00	-17.0	764.8	777.7	78	Ветер, дующий с западо-северо-запада	3				Незначительная (10-30%) 150 м	10.0 и более	-20.0
08.02.2025 14:30	-17.0	764.8	777.7	78	Ветер, дующий с запада	3				Незначительная (10-30%) 150 м	10.0 и более	-20.0
08.02.2025 14:00	-17.0	765.6	778.5	85	Ветер, дующий с запада	3				Незначительная (10-30%) 150 м	10.0 и более	-19.0
08.02.2025 13:30	-18.0	765.6	778.5	84	Ветер, дующий с запада	4				Незначительная (10-30%) 150 м	10.0 и более	-20.0
08.02.2025 13:00	-17.0	765.6	778.5	85	Ветер, дующий с западо-юго-запада	4				Незначительная (10-30%) 150 м	10.0 и более	-19.0
08.02.2025 12:30	-18.0	765.6	778.5	84	Ветер, дующий с западо-юго-запада	3				Незначительная (10-30%) 150 м	9.0	-20.0
08.02.2025 12:00	-18.0	765.6	778.5	84	Ветер, дующий с юго-юго-запада	2		Дымка		Незначительная (10-30%) 120 м	5.0	-20.0
08.02.2025 11:30	-20.0	766.3	779.3	84	Ветер, дующий с юго-юго-запада	1		Дымка		Нет существенной облачности	5.0	-22.0
08.02.2025 11:00	-20.0	766.3	779.3	84	Ветер, дующий с юга	1		Дымка		Нет существенной облачности	3.9	-22.0
08.02.2025 10:50	-21.0	766.2	779.3	84	Ветер, дующий с юга	1		Дымка		Незначительная (10-30%) 90 м	3.3	-23.0
08.02.2025 10:33	-21.0	766.2	779.3	84	Ветер, дующий с юга	1		Дымка		Незначительная (10-30%) 90 м	1.5	-23.0
08.02.2025 10:31	-21.0	766.2	779.3	77	Ветер, дующий с юга	1		Дымка		Незначительная (10-30%) 90 м	2.8	-24.0
08.02.2025 10:30	-21.0	766.2	779.3	84	Штиль, безветрие	0		Дымка		Рассеянная (40-50%) 60 м	4.8	-23.0
08.02.2025 10:09	-22.0	766.2	779.3	84	Ветер, дующий с юга	1		Дымка		Рассеянная (40-50%) 60 м	4.7	-24.0
08.02.2025 10:00	-22.0	766.2	779.3	77	Ветер, дующий с юго-юго-запада	1				Рассеянная (40-50%) 30 м	7.0	-25.0
08.02.2025 09:30	-22.0	766.2	779.3	84	Штиль, безветрие	0				Рассеянная (40-50%) 30 м	7.0	-24.0
08.02.2025 09:00	-23.0	766.1	779.3	84	Ветер, дующий с севера	2				Рассеянная (40-50%) 30 м	10.0 и более	-25.0
08.02.2025 08:30	-24.0	766.1	779.3	84	Ветер, дующий с севера	2		Дымка		Разорванная (60-90%) 30 м	4.8	-26.0
08.02.2025 08:24	-24.0	766.1	779.3	84	Ветер, дующий с севера	2		Дымка		Разорванная (60-90%) 30 м	1.7	-26.0
08.02.2025 08:09	-24.0	766.1	779.3	84	Ветер, дующий с севера	2		Замерзающий(ая) (переохлажденный(ая)) туман		Разорванная (60-90%) 30 м	0.6	-26.0
08.02.2025 08:00	-24.0	766.1	779.3	76	Ветер, дующий с севера	2		Замерзающий(ая) (переохлажденный(ая)) туман		Разорванная (60-90%) 30 м	0.8	-27.0
08.02.2025 07:49	-24.0	766.1	779.3	76	Ветер, дующий с севера	2		Замерзающий(ая) (переохлажденный(ая)) туман		Разорванная (60-90%) 30 м	0.7	-27.0
08.02.2025 07:38	-24.0	766.1	779.3	84	Ветер, дующий с севера	1		Дымка		Сплошная (100%) 30 м	1.2	-26.0
08.02.2025 07:33	-24.0	766.1	779.3	84	Ветер, дующий с севера	1		Дымка		Сплошная (100%) 30 м	2.4	-26.0
08.02.2025 07:30	-24.0	766.1	779.3	84	Ветер, дующий с севера	1		Дымка		Сплошная (100%) 60 м	4.0	-26.0
08.02.2025 07:15	-24.0	766.1	779.3	84	Ветер, дующий с севера	1		Дымка		Сплошная (100%) 60 м	5.0	-26.0
08.02.2025 07:00	-24.0	766.1	779.3	76	Ветер, дующий с севера	1		Дымка		Сплошная (100%) 90 м	3.4	-27.0
08.02.2025 06:30	-24.0	766.1	779.3	76	Ветер, дующий с северо-северо-востока	2		Дымка		Сплошная (100%) 90 м	2.4	-27.0
08.02.2025 06:11	-24.0	766.1	779.3	84	Ветер, дующий с севера	2		Дымка		Сплошная (100%) 60 м	2.0	-26.0
08.02.2025 06:04	-24.0	766.1	779.3	84	Ветер, дующий с севера	2		Дымка		Сплошная (100%) 60 м	3.5	-26.0
08.02.2025 06:00	-24.0	765.3	778.5	84	Ветер, дующий с севера	2		Дымка		Сплошная (100%) 90 м	5.0	-26.0
08.02.2025 05:30	-24.0	765.3	778.5	84	Ветер, дующий с северо-северо-востока	2				Разорванная (60-90%) 90 м	10.0 и более	-26.0
08.02.2025 05:00	-24.0	765.3	778.5	84	Ветер, дующий с северо-северо-востока	3				Рассеянная (40-50%) 90 м	10.0 и более	-26.0
08.02.2025 04:30	-24.0	765.3	778.5	84	Ветер, дующий с севера	2				Рассеянная (40-50%) 150 м	10.0 и более	-26.0
08.02.2025 04:00	-24.0	765.3	778.5	84	Ветер, дующий с севера	2				Нет существенной облачности	10.0 и более	-26.0
08.02.2025 03:30	-23.0	765.3	778.5	84	Ветер, дующий с северо-северо-запада	2				Нет существенной облачности	10.0 и более	-25.0
08.02.2025 03:00	-23.0	765.3	778.5	84	Ветер, дующий с севера	2				Нет существенной облачности	10.0 и более	-25.0
08.02.2025 02:30	-24.0	765.3	778.5	84	Ветер, дующий с севера	2				Нет существенной облачности	10.0 и более	-26.0
08.02.2025 02:00	-24.0	765.3	778.5	84	Ветер, дующий с северо-востока	3				Нет существенной облачности	10.0 и более	-26.0
08.02.2025 01:30	-23.0	765.3	778.5	84	Ветер, дующий с северо-северо-востока	4				Нет существенной облачности	10.0 и более	-25.0
08.02.2025 01:00	-23.0	766.1	779.3	84	Ветер, дующий с северо-северо-востока	4				Нет существенной облачности	10.0 и более	-25.0
08.02.2025 00:30	-22.0	765.4	778.5	84	Ветер, дующий с северо-северо-востока	3				Нет существенной облачности	10.0 и более	-24.0
08.02.2025 00:00	-23.0	766.1	779.3	84	Ветер, дующий с северо-востока	3				Нет существенной облачности	10.0 и более	-25.0
07.02.2025 23:30	-22.0	766.2	779.3	84	Ветер, дующий с северо-востока	3				Нет существенной облачности	10.0 и более	-24.0
07.02.2025 23:00	-21.0	766.2	779.3	84	Ветер, дующий с северо-востока	3				Нет существенной облачности	10.0 и более	-23.0
07.02.2025 22:30	-22.0	766.2	779.3	84	Ветер, дующий с северо-востока	3				Нет существенной облачности	10.0 и более	-24.0
07.02.2025 22:00	-23.0	766.1	779.3	84	Ветер, дующий с северо-северо-востока	3				Нет существенной облачности	10.0 и более	-25.0
07.02.2025 21:30	-22.0	766.2	779.3	84	Ветер, дующий с северо-северо-востока	3				Нет существенной облачности	10.0 и более	-24.0
07.02.2025 21:00	-20.0	766.3	779.3	84	Ветер, дующий с северо-востока	2				Нет существенной облачности	10.0 и более	-22.0
07.02.2025 20:30	-20.0	766.3	779.3	84	Ветер, дующий с востока	2				Нет существенной облачности	10.0 и более	-22.0
07.02.2025 20:00	-19.0	766.3	779.3	84	Ветер, дующий с северо-северо-востока	2				Нет существенной облачности	10.0 и более	-21.0
07.02.2025 19:30	-19.0	766.3	779.3	84	Ветер, дующий с северо-северо-востока	3				Нет существенной облачности	10.0 и более	-21.0
07.02.2025 19:00	-19.0	766.3	779.3	84	Ветер, дующий с северо-северо-востока	3				Нет существенной облачности	10.0 и более	-21.0
07.02.2025 18:30	-19.0	766.3	779.3	92	Ветер, дующий с северо-северо-востока	4				Нет существенной облачности	10.0 и более	-20.0
07.02.2025 18:00	-20.0	766.3	779.3	84	Ветер, дующий с севера	3				Нет существенной облачности	10.0 и более	-22.0
07.02.2025 17:30	-18.0	766.4	779.3	84	Ветер, дующий с севера	3				Нет существенной облачности	10.0 и более	-20.0
07.02.2025 17:00	-18.0	766.4	779.3	78	Ветер, дующий с севера	3				Нет существенной облачности	10.0 и более	-21.0
07.02.2025 16:30	-17.0	766.4	779.3	78	Ветер, дующий с северо-северо-востока	3				Нет существенной облачности	10.0 и более	-20.0
07.02.2025 16:00	-16.0	766.5	779.3	78	Ветер, дующий с северо-северо-востока	4				Нет существенной облачности	10.0 и более	-19.0
07.02.2025 15:30	-15.0	766.5	779.3	78	Ветер, дующий с северо-северо-востока	4				Нет существенной облачности	10.0 и более	-18.0
07.02.2025 15:00	-15.0	766.5	779.3	78	Ветер, дующий с северо-северо-востока	4				Нет существенной облачности	10.0 и более	-18.0
07.02.2025 14:30	-15.0	766.5	779.3	78	Ветер, дующий с северо-северо-востока	4				Нет существенной облачности	10.0 и более	-18.0
07.02.2025 14:00	-15.0	766.5	779.3	72	Ветер, дующий с северо-северо-востока	4				Нет существенной облачности	10.0 и более	-19.0
07.02.2025 13:30	-15.0	766.5	779.3	78	Ветер, дующий с северо-востока	5				Нет существенной облачности	10.0 и более	-18.0
07.02.2025 13:00	-15.0	767.2	780.0	72	Ветер, дующий с северо-северо-востока	4				Нет существенной облачности	10.0 и более	-19.0
07.02.2025 12:30	-15.0	767.2	780.0	72	Ветер, дующий с северо-востока	5				Нет существенной облачности	10.0 и более	-19.0
07.02.2025 12:00	-15.0	767.2	780.0	72	Ветер, дующий с северо-востока	5				Нет существенной облачности	10.0 и более	-19.0
07.02.2025 11:30	-16.0	767.2	780.0	72	Ветер, дующий с северо-северо-востока	5				Нет существенной облачности	10.0 и более	-20.0
07.02.2025 11:00	-17.0	767.1	780.0	78	Ветер, дующий с северо-востока	5				Нет существенной облачности	10.0 и более	-20.0
07.02.2025 10:30	-18.0	767.1	780.0	78	Ветер, дующий с северо-востока	5				Нет существенной облачности	10.0 и более	-21.0
07.02.2025 10:00	-19.0	767.0	780.0	77	Ветер, дующий с северо-востока	5				Нет существенной облачности	10.0 и более	-22.0
07.02.2025 09:30	-20.0	767.0	780.0	77	Ветер, дующий с северо-востока	5				Нет существенной облачности	10.0 и более	-23.0
07.02.2025 09:00	-21.0	766.9	780.0	77	Ветер, дующий с северо-северо-востока	6				Нет существенной облачности	10.0 и более	-24.0
07.02.2025 08:30	-21.0	766.9	780.0	77	Ветер, дующий с северо-северо-востока	6				Нет существенной облачности	10.0 и более	-24.0
07.02.2025 08:00	-22.0	766.9	780.0	77	Ветер, дующий с северо-северо-востока	6				Нет существенной облачности	10.0 и более	-25.0
07.02.2025 07:30	-22.0	766.9	780.0	77	Ветер, дующий с северо-северо-востока	6				Нет существенной облачности	10.0 и более	-25.0
07.02.2025 07:00	-22.0	766.9	780.0	77	Ветер, дующий с северо-северо-востока	5				Нет существенной облачности	10.0 и более	-25.0
07.02.2025 06:30	-21.0	766.9	780.0	77	Ветер, дующий с северо-северо-востока	5				Нет существенной облачности	10.0 и более	-24.0
07.02.2025 06:00	-21.0	766.9	780.0	77	Ветер, дующий с северо-северо-востока	5				Нет существенной облачности	10.0 и более	-24.0
07.02.2025 05:30	-22.0	766.9	780.0	77	Ветер, дующий с северо-северо-востока	4				Нет существенной облачности	10.0 и более	-25.0
07.02.2025 05:00	-22.0	766.9	780.0	77	Ветер, дующий с северо-северо-востока	5				Нет существенной облачности	10.0 и более	-25.0
07.02.2025 04:30	-21.0	766.9	780.0	77	Ветер, дующий с северо-северо-востока	5				Нет существенной облачности	10.0 и более	-24.0
07.02.2025 04:00	-21.0	766.9	780.0	77	Ветер, дующий с северо-северо-востока	6				Нет существенной облачности	10.0 и более	-24.0
07.02.2025 03:30	-20.0	767.0	780.0	71	Ветер, дующий с северо-северо-востока	6				Нет существенной облачности	10.0 и более	-24.0
07.02.2025 03:00	-20.0	767.0	780.0	71	Ветер, дующий с северо-северо-востока	6				Нет существенной облачности	10.0 и более	-24.0
07.02.2025 02:30	-21.0	766.9	780.0	77	Ветер, дующий с северо-северо-востока	6				Нет существенной облачности	10.0 и более	-24.0
07.02.2025 02:00	-20.0	767.0	780.0	71	Ветер, дующий с северо-северо-востока	6				Нет существенной облачности	10.0 и более	-24.0
07.02.2025 01:30	-20.0	767.0	780.0	71	Ветер, дующий с северо-северо-востока	6				Нет существенной облачности	10.0 и более	-24.0
07.02.2025 01:00	-20.0	767.0	780.0	71	Ветер, дующий с северо-северо-востока	7				Нет существенной облачности	10.0 и более	-24.0
07.02.2025 00:30	-20.0	767.0	780.0	77	Ветер, дующий с северо-востока	7				Нет существенной облачности	10.0 и более	-23.0
07.02.2025 00:00	-19.0	767.8	780.8	71	Ветер, дующий с северо-северо-востока	7				Нет существенной облачности	10.0 и более	-23.0
06.02.2025 23:30	-19.0	767.8	780.8	77	Ветер, дующий с северо-северо-востока	7				Нет существенной облачности	10.0 и более	-22.0
06.02.2025 23:00	-19.0	767.8	780.8	77	Ветер, дующий с северо-северо-востока	7				Нет существенной облачности	10.0 и более	-22.0
06.02.2025 22:30	-19.0	767.8	780.8	77	Ветер, дующий с северо-северо-востока	7				Нет существенной облачности	10.0 и более	-22.0
06.02.2025 22:00	-19.0	767.8	780.8	77	Ветер, дующий с северо-востока	7				Нет существенной облачности	10.0 и более	-22.0
06.02.2025 21:30	-18.0	767.8	780.8	78	Ветер, дующий с северо-востока	7				Нет существенной облачности	10.0 и более	-21.0
06.02.2025 21:00	-18.0	767.8	780.8	78	Ветер, дующий с северо-востока	7				Нет существенной облачности	10.0 и более	-21.0
06.02.2025 20:30	-18.0	767.8	780.8	84	Ветер, дующий с северо-востока	7				Нет существенной облачности	10.0 и более	-20.0
06.02.2025 20:00	-18.0	767.8	780.8	84	Ветер, дующий с северо-востока	7				Нет существенной облачности	10.0 и более	-20.0
06.02.2025 19:30	-17.0	767.9	780.8	85	Ветер, дующий с северо-северо-востока	7				Нет существенной облачности	10.0 и более	-19.0
06.02.2025 19:00	-16.0	767.9	780.8	78	Ветер, дующий с северо-северо-востока	8				Нет существенной облачности	10.0 и более	-19.0
06.02.2025 18:30	-15.0	768.0	780.8	78	Ветер, дующий с северо-востока	8				Нет существенной облачности	10.0 и более	-18.0
06.02.2025 18:00	-16.0	767.9	780.8	85	Ветер, дующий с северо-северо-востока	8				Нет существенной облачности	10.0 и более	-18.0
06.02.2025 17:30	-15.0	768.8	781.6	78	Ветер, дующий с северо-северо-востока	7				Нет существенной облачности	10.0 и более	-18.0
06.02.2025 17:00	-15.0	768.8	781.6	85	Ветер, дующий с северо-северо-востока	7				Нет существенной облачности	10.0 и более	-17.0
06.02.2025 16:30	-14.0	768.8	781.6	78	Ветер, дующий с северо-северо-востока	6				Нет существенной облачности	10.0 и более	-17.0
06.02.2025 16:00	-13.0	768.9	781.6	72	Ветер, дующий с северо-северо-востока	7				Нет существенной облачности	10.0 и более	-17.0
06.02.2025 15:30	-13.0	768.9	781.6	78	Ветер, дующий с северо-северо-востока	7				Нет существенной облачности	10.0 и более	-16.0
06.02.2025 15:00	-13.0	768.9	781.6	78	Ветер, дующий с северо-северо-востока	6				Нет существенной облачности	10.0 и более	-16.0
06.02.2025 14:30	-13.0	768.9	781.6	78	Ветер, дующий с северо-северо-востока	6				Нет существенной облачности	10.0 и более	-16.0
06.02.2025 14:00	-13.0	768.1	780.8	78	Ветер, дующий с северо-северо-востока	6				Нет существенной облачности	10.0 и более	-16.0
06.02.2025 13:30	-12.0	768.9	781.6	72	Ветер, дующий с северо-северо-востока	6				Нет существенной облачности	10.0 и более	-16.0
06.02.2025 13:00	-12.0	768.9	781.6	72	Ветер, дующий с северо-северо-востока	7				Нет существенной облачности	10.0 и более	-16.0
06.02.2025 12:30	-12.0	768.9	781.6	72	Ветер, дующий с северо-востока	7				Нет существенной облачности	10.0 и более	-16.0
06.02.2025 12:00	-13.0	768.9	781.6	78	Ветер, дующий с северо-востока	8				Нет существенной облачности	10.0 и более	-16.0
06.02.2025 11:30	-14.0	769.5	782.3	78	Ветер, дующий с северо-востока	8				Нет существенной облачности	10.0 и более	-17.0
06.02.2025 11:00	-14.0	769.5	782.3	78	Ветер, дующий с северо-востока	7				Нет существенной облачности	10.0 и более	-17.0
06.02.2025 10:30	-15.0	769.5	782.3	78	Ветер, дующий с северо-северо-востока	7				Нет существенной облачности	10.0 и более	-18.0
06.02.2025 10:00	-15.0	769.5	782.3	78	Ветер, дующий с северо-северо-востока	6				Нет существенной облачности	10.0 и более	-18.0
06.02.2025 09:30	-16.0	769.4	782.3	78	Ветер, дующий с северо-северо-востока	7				Нет существенной облачности	10.0 и более	-19.0
06.02.2025 09:00	-16.0	769.4	782.3	72	Ветер, дующий с северо-северо-востока	6				Нет существенной облачности	10.0 и более	-20.0
06.02.2025 08:30	-17.0	769.4	782.3	71	Ветер, дующий с северо-северо-востока	5				Нет существенной облачности	10.0 и более	-21.0
06.02.2025 08:00	-17.0	769.4	782.3	71	Ветер, дующий с северо-северо-востока	4				Нет существенной облачности	10.0 и более	-21.0
06.02.2025 07:30	-17.0	769.4	782.3	71	Ветер, дующий с северо-северо-востока	5				Нет существенной облачности	10.0 и более	-21.0
06.02.2025 07:00	-18.0	769.3	782.3	78	Ветер, дующий с северо-северо-востока	5				Нет существенной облачности	10.0 и более	-21.0
06.02.2025 06:30	-17.0	769.4	782.3	71	Ветер, дующий с северо-северо-востока	5				Нет существенной облачности	10.0 и более	-21.0
06.02.2025 06:00	-17.0	770.2	783.1	71	Ветер, дующий с северо-северо-востока	5				Нет существенной облачности	10.0 и более	-21.0
06.02.2025 05:30	-17.0	770.2	783.1	71	Ветер, дующий с северо-северо-востока	5				Нет существенной облачности	10.0 и более	-21.0
06.02.2025 05:00	-17.0	769.4	782.3	78	Ветер, дующий с севера	5				Нет существенной облачности	10.0 и более	-20.0
06.02.2025 04:30	-17.0	769.4	782.3	78	Ветер, дующий с северо-северо-востока	5				Нет существенной облачности	10.0 и более	-20.0
06.02.2025 04:00	-17.0	769.4	782.3	78	Ветер, дующий с севера	4				Нет существенной облачности	10.0 и более	-20.0
06.02.2025 03:30	-16.0	769.4	782.3	72	Ветер, дующий с северо-северо-востока	5				Нет существенной облачности	10.0 и более	-20.0
06.02.2025 03:00	-16.0	769.4	782.3	78	Ветер, дующий с северо-северо-востока	5				Нет существенной облачности	10.0 и более	-19.0
06.02.2025 02:30	-15.0	770.3	783.1	72	Ветер, дующий с севера	5				Нет существенной облачности	10.0 и более	-19.0
06.02.2025 02:00	-17.0	770.2	783.1	78	Ветер, дующий с севера	5				Нет существенной облачности	10.0 и более	-20.0
06.02.2025 01:30	-16.0	770.2	783.1	78	Ветер, дующий с севера	5				Нет существенной облачности	10.0 и более	-19.0
06.02.2025 01:00	-16.0	770.2	783.1	78	Ветер, дующий с северо-северо-востока	6				Нет существенной облачности	10.0 и более	-19.0
06.02.2025 00:30	-15.0	770.3	783.1	78	Ветер, дующий с северо-северо-востока	6				Нет существенной облачности	10.0 и более	-18.0
06.02.2025 00:00	-15.0	770.3	783.1	78	Ветер, дующий с северо-северо-востока	6				Нет существенной облачности	10.0 и более	-18.0
05.02.2025 23:30	-15.0	770.9	783.8	85	Ветер, дующий с северо-северо-востока	6				Нет существенной облачности	10.0 и более	-17.0
05.02.2025 23:00	-14.0	771.0	783.8	92	Ветер, дующий с северо-северо-востока	6				Незначительная (10-30%) 300 м	10.0 и более	-15.0
05.02.2025 22:30	-13.0	770.4	783.1	85	Ветер, дующий с северо-северо-востока	6				Рассеянная (40-50%) 300 м	10.0 и более	-15.0
05.02.2025 22:00	-12.0	770.4	783.1	85	Ветер, дующий с северо-северо-востока	7				Рассеянная (40-50%) 330 м	10.0 и более	-14.0
05.02.2025 21:30	-11.0	771.1	783.8	85	Ветер, дующий с северо-северо-востока	5				Рассеянная (40-50%) 330 м	10.0 и более	-13.0
05.02.2025 21:00	-10.0	771.2	783.8	85	Ветер, дующий с северо-северо-востока	6				Разорванная (60-90%) 300 м	10.0 и более	-12.0
05.02.2025 20:30	-8.0	771.3	783.8	86	Ветер, дующий с северо-востока	7				Разорванная (60-90%) 300 м	10.0 и более	-10.0
05.02.2025 20:00	-8.0	771.3	783.8	86	Ветер, дующий с северо-востока	7				Разорванная (60-90%) 420 м	10.0 и более	-10.0
05.02.2025 19:30	-6.0	771.4	783.8	86	Ветер, дующий с северо-востока	9				Сплошная (100%) 300 м	10.0 и более	-8.0
05.02.2025 19:00	-6.0	771.4	783.8	86	Ветер, дующий с северо-востока	8				Сплошная (100%) 330 м	10.0 и более	-8.0
05.02.2025 18:30	-5.0	771.4	783.8	80	Ветер, дующий с северо-востока	8				Сплошная (100%) 360 м	10.0 и более	-8.0
05.02.2025 18:00	-5.0	770.7	783.1	86	Ветер, дующий с северо-востока	8				Сплошная (100%) 390 м	10.0 и более	-7.0
05.02.2025 17:30	-5.0	770.7	783.1	86	Ветер, дующий с северо-востока	8				Сплошная (100%) 390 м	10.0 и более	-7.0
05.02.2025 17:15	-5.0	770.7	783.1	86	Ветер, дующий с северо-востока	7				Сплошная (100%) 420 м	10.0 и более	-7.0
05.02.2025 17:00	-5.0	770.7	783.1	86	Ветер, дующий с северо-востока	7				Сплошная (100%) 480 м	10.0 и более	-7.0
05.02.2025 16:30	-5.0	770.7	783.1	86	Ветер, дующий с северо-востока	7				Сплошная (100%) 660 м	10.0 и более	-7.0
05.02.2025 16:00	-5.0	770.7	783.1	93	Ветер, дующий с северо-востока	8				Сплошная (100%) 690 м	10.0 и более	-6.0
05.02.2025 15:30	-4.0	770.8	783.1	86	Ветер, дующий с северо-востока	9				Сплошная (100%) 510 м	10.0 и более	-6.0
05.02.2025 15:00	-4.0	770.8	783.1	86	Ветер, дующий с северо-северо-востока	8				Сплошная (100%) 390 м	10.0 и более	-6.0
05.02.2025 14:30	-3.0	770.8	783.1	86	Ветер, дующий с северо-востока	8				Сплошная (100%) 390 м	10.0 и более	-5.0
05.02.2025 14:00	-3.0	770.8	783.1	86	Ветер, дующий с северо-востока	7				Сплошная (100%) 420 м	10.0 и более	-5.0
05.02.2025 13:30	-3.0	770.8	783.1	86	Ветер, дующий с северо-востока	7				Сплошная (100%) 330 м	8.0	-5.0
05.02.2025 13:00	-3.0	771.5	783.8	86	Ветер, дующий с северо-востока	6				Сплошная (100%) 360 м	7.0	-5.0
05.02.2025 12:54	-3.0	770.8	783.1	86	Ветер, дующий с северо-востока	7				Сплошная (100%) 330 м	8.0	-5.0
05.02.2025 12:30	-3.0	771.5	783.8	93	Ветер, дующий с северо-востока	6		Слабый(ая)(ые) снежные зерна		Сплошная (100%) 270 м	6.0	-4.0
05.02.2025 12:00	-3.0	771.5	783.8	93	Ветер, дующий с северо-востока	6		Слабый(ая)(ые) снежные зерна		Сплошная (100%) 270 м	6.0	-4.0
05.02.2025 11:30	-3.0	771.5	783.8	93	Ветер, дующий с северо-востока	6		Слабый(ая)(ые) снежные зерна		Сплошная (100%) 210 м	6.0	-4.0
05.02.2025 11:00	-3.0	771.5	783.8	93	Ветер, дующий с северо-востока	6				Сплошная (100%) 210 м	8.0	-4.0
05.02.2025 10:30	-3.0	771.5	783.8	93	Ветер, дующий с северо-востока	5				Сплошная (100%) 240 м	7.0	-4.0
05.02.2025 10:00	-4.0	771.5	783.8	100	Ветер, дующий с северо-востока	4				Сплошная (100%) 180 м	10.0 и более	-4.0
05.02.2025 09:36	-4.0	771.5	783.8	93	Ветер, дующий с востоко-северо-востока	3				Сплошная (100%) 180 м	10.0 и более	-5.0
05.02.2025 09:30	-4.0	771.5	783.8	93	Ветер, дующий с востоко-северо-востока	3				Сплошная (100%) 210 м	10.0 и более	-5.0
05.02.2025 09:00	-4.0	772.3	784.6	93	Ветер, дующий с востоко-северо-востока	3				Сплошная (100%) 240 м	10.0 и более	-5.0
05.02.2025 08:30	-4.0	772.3	784.6	93	Ветер, дующий с востоко-северо-востока	4				Сплошная (100%) 210 м	10.0 и более	-5.0
05.02.2025 08:00	-4.0	772.3	784.6	93	Ветер, дующий с востоко-северо-востока	3				Сплошная (100%) 240 м	10.0 и более	-5.0
05.02.2025 07:48	-4.0	771.5	783.8	93	Ветер, дующий с востока	4				Сплошная (100%) 240 м	10.0 и более	-5.0
05.02.2025 07:30	-4.0	771.5	783.8	93	Ветер, дующий с востоко-северо-востока	3				Сплошная (100%) 300 м	10.0 и более	-5.0
05.02.2025 07:00	-4.0	771.5	783.8	93	Ветер, дующий с северо-востока	3		Дымка		Сплошная (100%) 300 м	5.0	-5.0
05.02.2025 06:51	-4.0	771.5	783.8	93	Ветер, дующий с северо-востока	3		Дымка		Сплошная (100%) 300 м	5.0	-5.0
05.02.2025 06:30	-5.0	771.4	783.8	93	Ветер, дующий с северо-северо-востока	2		Дымка		Сплошная (100%) 180 м	3.5	-6.0
05.02.2025 06:19	-5.0	771.4	783.8	93	Ветер, дующий с северо-северо-востока	2		Замерзающий(ая) (переохлажденный(ая)) туман		Вертикальная видимость 90 м	0.6	-6.0
05.02.2025 06:00	-6.0	771.4	783.8	100	Ветер, дующий с севера	1		Замерзающий(ая) (переохлажденный(ая)) туман		Вертикальная видимость 90 м	0.4	-6.0
05.02.2025 05:30	-6.0	771.4	783.8	93	Ветер, дующий с северо-северо-востока	1		Замерзающий(ая) (переохлажденный(ая)) туман		Вертикальная видимость 60 м	0.5	-7.0
05.02.2025 05:00	-6.0	771.4	783.8	93	Ветер, дующий с северо-востока	2		Замерзающий(ая) (переохлажденный(ая)) туман		Вертикальная видимость 60 м	0.5	-7.0
05.02.2025 04:30	-7.0	771.3	783.8	93	Ветер, дующий с северо-северо-востока	1		Замерзающий(ая) (переохлажденный(ая)) туман		Вертикальная видимость 30 м	0.2	-8.0
05.02.2025 04:00	-7.0	771.3	783.8	93	Ветер, дующий с северо-востока	3		Замерзающий(ая) (переохлажденный(ая)) туман		Вертикальная видимость 60 м	0.2	-8.0
05.02.2025 03:53	-7.0	771.3	783.8	93	Ветер, дующий с северо-востока	3		Замерзающий(ая) (переохлажденный(ая)) туман		Вертикальная видимость 60 м	0.7	-8.0
05.02.2025 03:46	-7.0	771.3	783.8	93	Ветер, дующий с северо-востока	4		Дымка		Сплошная (100%) 120 м	1.5	-8.0
05.02.2025 03:40	-7.0	771.3	783.8	93	Ветер, дующий с северо-востока	4		Дымка		Сплошная (100%) 270 м	2.6	-8.0
05.02.2025 03:30	-7.0	770.6	783.1	93	Ветер, дующий с северо-востока	4		Дымка		Сплошная (100%) 390 м	4.0	-8.0
05.02.2025 03:00	-9.0	771.2	783.8	93	Ветер, дующий с северо-северо-востока	3		Дымка		Сплошная (100%) 600 м	5.0	-10.0
05.02.2025 02:30	-7.0	771.3	783.8	93	Ветер, дующий с севера	2		Дымка		Сплошная (100%) 600 м	5.0	-8.0
05.02.2025 02:00	-6.0	771.4	783.8	86	Ветер, дующий с северо-северо-востока	2		Дымка		Сплошная (100%) 660 м	5.0	-8.0
05.02.2025 01:30	-6.0	771.4	783.8	93	Ветер, дующий с севера	2				Сплошная (100%) 690 м	7.0	-7.0
05.02.2025 01:00	-6.0	771.4	783.8	93	Ветер, дующий с северо-северо-востока	3				Сплошная (100%) 690 м	6.0	-7.0
05.02.2025 00:30	-6.0	771.4	783.8	93	Ветер, дующий с северо-северо-востока	2		Дымка		Сплошная (100%) 690 м	5.0	-7.0
05.02.2025 00:21	-6.0	771.4	783.8	93	Ветер, дующий с севера	2		Дымка		Сплошная (100%) 750 м	3.4	-7.0
05.02.2025 00:00	-6.0	772.2	784.6	93	Ветер, дующий с северо-северо-востока	2		Дымка		Сплошная (100%) 660 м	2.5	-7.0
04.02.2025 23:30	-8.0	771.3	783.8	93	Штиль, безветрие	0		Дымка		Сплошная (100%) 660 м	2.5	-9.0
04.02.2025 23:00	-8.0	771.3	783.8	86	Штиль, безветрие	0		Дымка		Сплошная (100%) 630 м	2.8	-10.0
04.02.2025 22:30	-8.0	771.3	783.8	86	Штиль, безветрие	0		Дымка		Сплошная (100%) 660 м	2.7	-10.0
04.02.2025 22:00	-9.0	771.2	783.8	93	Штиль, безветрие	0		Дымка		Разорванная (60-90%) 630 м	2.7	-10.0
04.02.2025 21:30	-10.0	771.2	783.8	92	Штиль, безветрие	0		Дымка		Разорванная (60-90%) 660 м	2.0	-11.0
04.02.2025 21:00	-8.0	772.1	784.6	93	Штиль, безветрие	0		Дымка		Разорванная (60-90%) 780 м	2.5	-9.0
04.02.2025 20:42	-8.0	772.1	784.6	93	Штиль, безветрие	0		Дымка		Разорванная (60-90%) 780 м	2.6	-9.0
04.02.2025 20:30	-8.0	772.1	784.6	93	Ветер, дующий с севера	1		Дымка		Разорванная (60-90%) 810 м	3.3	-9.0
04.02.2025 20:00	-7.0	772.1	784.6	93	Ветер, дующий с севера	2		Дымка		Сплошная (100%) 840 м	3.7	-8.0
04.02.2025 19:38	-6.0	772.2	784.6	93	Ветер, дующий с севера	1		Дымка		Сплошная (100%) 750 м	3.6	-7.0
04.02.2025 19:30	-6.0	772.2	784.6	93	Ветер, дующий с северо-северо-востока	1				Сплошная (100%) 720 м	6.0	-7.0
04.02.2025 19:00	-6.0	772.2	784.6	93	Ветер, дующий с северо-северо-востока	2				Сплошная (100%) 720 м	6.0	-7.0
04.02.2025 18:30	-7.0	772.1	784.6	100	Переменное направление	1				Сплошная (100%) 720 м	6.0	-7.0
04.02.2025 18:00	-8.0	772.1	784.6	100	Штиль, безветрие	0				Сплошная (100%) 720 м	6.0	-8.0
04.02.2025 17:30	-8.0	771.3	783.8	93	Переменное направление	1				Сплошная (100%) 690 м	7.0	-9.0
04.02.2025 17:00	-8.0	771.3	783.8	93	Штиль, безветрие	0		Дымка		Разорванная (60-90%) 750 м	5.0	-9.0
04.02.2025 16:30	-8.0	771.3	783.8	93	Штиль, безветрие	0		Дымка		Разорванная (60-90%) 750 м	5.0	-9.0
04.02.2025 16:19	-8.0	771.3	783.8	100	Штиль, безветрие	0		Дымка		Разорванная (60-90%) 750 м	5.0	-8.0
04.02.2025 16:00	-9.0	771.2	783.8	93	Штиль, безветрие	0		Дымка		Разорванная (60-90%) 810 м	3.8	-10.0
04.02.2025 15:41	-9.0	771.2	783.8	93	Штиль, безветрие	0		Дымка		Разорванная (60-90%) 780 м	3.1	-10.0
04.02.2025 15:30	-9.0	771.2	783.8	93	Штиль, безветрие	0		Замерзающий(ая) (переохлажденный(ая)) туман		Разорванная (60-90%) 810 м	0.9	-10.0
04.02.2025 15:21	-9.0	771.2	783.8	93	Штиль, безветрие	0		Замерзающий(ая) (переохлажденный(ая)) туман		Разорванная (60-90%) 810 м	0.4	-10.0
04.02.2025 15:00	-8.0	771.3	783.8	93	Штиль, безветрие	0		Замерзающий(ая) (переохлажденный(ая)) туман		Разорванная (60-90%) 60 м	0.2	-9.0
04.02.2025 14:30	-8.0	770.6	783.1	93	Штиль, безветрие	0		Замерзающий(ая) (переохлажденный(ая)) туман		Разорванная (60-90%) 30 м	0.2	-9.0
04.02.2025 14:00	-8.0	770.6	783.1	93	Штиль, безветрие	0		Замерзающий(ая) (переохлажденный(ая)) туман		Разорванная (60-90%) 60 м	0.5	-9.0
04.02.2025 13:30	-7.0	770.6	783.1	86	Штиль, безветрие	0		Замерзающий(ая) (переохлажденный(ая)) туман		Вертикальная видимость 30 м	0.3	-9.0
04.02.2025 13:00	-8.0	770.6	783.1	93	Штиль, безветрие	0		Замерзающий(ая) (переохлажденный(ая)) туман		Вертикальная видимость 30 м	0.3	-9.0
04.02.2025 12:30	-8.0	770.6	783.1	93	Штиль, безветрие	0		Замерзающий(ая) (переохлажденный(ая)) туман		Вертикальная видимость 30 м	0.2	-9.0
04.02.2025 12:00	-9.0	770.5	783.1	93	Штиль, безветрие	0		Замерзающий(ая) (переохлажденный(ая)) туман		Вертикальная видимость 30 м	0.2	-10.0
04.02.2025 11:30	-8.0	771.3	783.8	86	Штиль, безветрие	0		Замерзающий(ая) (переохлажденный(ая)) туман		Вертикальная видимость 30 м	0.2	-10.0
04.02.2025 11:00	-8.0	771.3	783.8	93	Штиль, безветрие	0		Замерзающий(ая) (переохлажденный(ая)) туман		Вертикальная видимость 30 м	0.2	-9.0
04.02.2025 10:30	-9.0	770.5	783.1	86	Штиль, безветрие	0		Замерзающий(ая) (переохлажденный(ая)) туман		Вертикальная видимость 30 м	0.2	-11.0
04.02.2025 10:10	-10.0	770.5	783.1	92	Штиль, безветрие	0		Замерзающий(ая) (переохлажденный(ая)) туман		Вертикальная видимость 30 м	0.2	-11.0
04.02.2025 10:00	-10.0	770.5	783.1	92	Штиль, безветрие	0		Замерзающий(ая) (переохлажденный(ая)) туман		Вертикальная видимость 60 м	0.3	-11.0
04.02.2025 09:30	-9.0	770.5	783.1	86	Ветер, дующий с юга	1		Замерзающий(ая) (переохлажденный(ая)) туман		Вертикальная видимость 60 м	0.2	-11.0
04.02.2025 09:00	-9.0	770.5	783.1	93	Ветер, дующий с юга	1		Замерзающий(ая) (переохлажденный(ая)) туман		Вертикальная видимость 30 м	0.1	-10.0
04.02.2025 08:30	-10.0	770.5	783.1	92	Ветер, дующий с юго-юго-востока	1		Замерзающий(ая) (переохлажденный(ая)) туман		Вертикальная видимость 30 м	0.1	-11.0
04.02.2025 08:16	-11.0	770.4	783.1	92	Ветер, дующий с юго-юго-востока	2		Замерзающий(ая) (переохлажденный(ая)) туман		Вертикальная видимость 30 м	0.1	-12.0
04.02.2025 08:09	-12.0	770.4	783.1	92	Ветер, дующий с юго-востока	2		Замерзающий(ая) (переохлажденный(ая)) туман		Вертикальная видимость 30 м	0.2	-13.0
04.02.2025 08:05	-11.0	770.4	783.1	92	Ветер, дующий с востоко-юго-востока	2		Замерзающий(ая) (переохлажденный(ая)) туман		Разорванная (60-90%) 180 м	0.5	-12.0
04.02.2025 08:02	-11.0	770.4	783.1	92	Ветер, дующий с востоко-юго-востока	2		Замерзающий(ая) (переохлажденный(ая)) туман		Разорванная (60-90%) 390 м	0.8	-12.0
04.02.2025 08:01	-10.0	770.5	783.1	92	Ветер, дующий с востока	2		Дымка		Разорванная (60-90%) 390 м	1.2	-11.0
04.02.2025 08:00	-10.0	770.5	783.1	92	Ветер, дующий с востока	2		Дымка		Разорванная (60-90%) 390 м	2.0	-11.0
04.02.2025 07:30	-9.0	769.8	782.3	93	Ветер, дующий с востоко-юго-востока	1		Дымка		Сплошная (100%) 300 м	2.0	-10.0
04.02.2025 06:30	-9.0	769.8	782.3	93	Ветер, дующий с востока	1		Замерзающий(ая) (переохлажденный(ая)) туман		Вертикальная видимость 120 м	0.9	-10.0
04.02.2025 06:00	-9.0	769.8	782.3	93	Ветер, дующий с востока	1		Замерзающий(ая) (переохлажденный(ая)) туман		Вертикальная видимость 90 м	0.2	-10.0
04.02.2025 05:30	-9.0	769.8	782.3	93	Штиль, безветрие	0		Замерзающий(ая) (переохлажденный(ая)) туман		Вертикальная видимость 60 м	0.2	-10.0
04.02.2025 05:00	-9.0	769.8	782.3	100	Ветер, дующий с востоко-юго-востока	1		Замерзающий(ая) (переохлажденный(ая)) туман		Вертикальная видимость 60 м	0.2	-9.0
04.02.2025 04:30	-8.0	769.8	782.3	93	Ветер, дующий с юго-востока	1		Замерзающий(ая) (переохлажденный(ая)) туман		Вертикальная видимость 30 м	0.2	-9.0
04.02.2025 04:00	-8.0	769.8	782.3	93	Ветер, дующий с юго-востока	1		Замерзающий(ая) (переохлажденный(ая)) туман		Вертикальная видимость 30 м	0.2	-9.0
04.02.2025 03:30	-8.0	769.8	782.3	93	Ветер, дующий с юго-востока	1		Замерзающий(ая) (переохлажденный(ая)) туман		Вертикальная видимость 30 м	0.2	-9.0
04.02.2025 03:00	-8.0	769.8	782.3	93	Ветер, дующий с востоко-юго-востока	1		Замерзающий(ая) (переохлажденный(ая)) туман		Вертикальная видимость 30 м	0.2	-9.0
04.02.2025 02:30	-9.0	769.8	782.3	93	Ветер, дующий с юго-востока	2		Замерзающий(ая) (переохлажденный(ая)) туман		Вертикальная видимость 60 м	0.2	-10.0
04.02.2025 02:00	-10.0	769.7	782.3	92	Ветер, дующий с юго-востока	2		Замерзающий(ая) (переохлажденный(ая)) туман		Вертикальная видимость 60 м	0.2	-11.0
04.02.2025 01:30	-10.0	769.7	782.3	100	Ветер, дующий с востоко-юго-востока	1		Замерзающий(ая) (переохлажденный(ая)) туман		Вертикальная видимость 60 м	0.2	-10.0
04.02.2025 01:00	-10.0	769.7	782.3	92	Ветер, дующий с юго-востока	1		Замерзающий(ая) (переохлажденный(ая)) туман		Вертикальная видимость 60 м	0.2	-11.0
04.02.2025 00:30	-9.0	769.8	782.3	93	Ветер, дующий с востоко-юго-востока	1		Замерзающий(ая) (переохлажденный(ая)) туман		Вертикальная видимость 60 м	0.2	-10.0
04.02.2025 00:00	-8.0	769.8	782.3	93	Ветер, дующий с юго-востока	2		Замерзающий(ая) (переохлажденный(ая)) туман		Вертикальная видимость 60 м	0.2	-9.0
03.02.2025 23:30	-11.0	769.7	782.3	92	Ветер, дующий с юго-востока	3		Замерзающий(ая) (переохлажденный(ая)) туман		Вертикальная видимость 60 м	0.2	-12.0
03.02.2025 23:00	-11.0	769.7	782.3	92	Ветер, дующий с юго-востока	3		Замерзающий(ая) (переохлажденный(ая)) туман		Вертикальная видимость 60 м	0.2	-12.0
03.02.2025 22:30	-11.0	769.7	782.3	92	Ветер, дующий с юго-юго-востока	2		Замерзающий(ая) (переохлажденный(ая)) туман		Вертикальная видимость 60 м	0.3	-12.0
03.02.2025 22:00	-10.0	769.0	781.6	92	Ветер, дующий с юга	3		Замерзающий(ая) (переохлажденный(ая)) туман		Вертикальная видимость 90 м	0.3	-11.0
03.02.2025 21:30	-10.0	769.0	781.6	92	Ветер, дующий с юго-юго-востока	3		Замерзающий(ая) (переохлажденный(ая)) туман		Вертикальная видимость 90 м	0.3	-11.0
03.02.2025 21:00	-9.0	769.1	781.6	100	Ветер, дующий с юго-юго-востока	3		Замерзающий(ая) (переохлажденный(ая)) туман		Вертикальная видимость 120 м	0.4	-9.0
03.02.2025 20:35	-5.0	769.3	781.6	93	Ветер, дующий с юга	2		Замерзающий(ая) (переохлажденный(ая)) туман		Вертикальная видимость 120 м	0.4	-6.0
03.02.2025 20:30	-5.0	769.3	781.6	93	Ветер, дующий с юга	2		Замерзающий(ая) (переохлажденный(ая)) туман		Вертикальная видимость 120 м	0.8	-6.0
03.02.2025 20:28	-5.0	769.3	781.6	93	Ветер, дующий с юга	2		Замерзающий(ая) (переохлажденный(ая)) туман		Вертикальная видимость 120 м	0.9	-6.0
03.02.2025 20:22	-6.0	769.2	781.6	100	Ветер, дующий с юга	2		Дымка		Разорванная (60-90%) 480 м	2.1	-6.0
03.02.2025 20:19	-5.0	769.3	781.6	93	Ветер, дующий с юга	2		Дымка		Разорванная (60-90%) 720 м	3.5	-6.0
03.02.2025 20:00	-5.0	769.3	781.6	93	Ветер, дующий с юга	3				Сплошная (100%) 720 м	10.0 и более	-6.0
03.02.2025 19:30	-4.0	769.3	781.6	93	Ветер, дующий с юга	3				Сплошная (100%) 720 м	10.0 и более	-5.0
03.02.2025 19:00	-4.0	769.3	781.6	93	Ветер, дующий с юга	3				Сплошная (100%) 720 м	10.0 и более	-5.0
03.02.2025 18:30	-4.0	769.3	781.6	93	Ветер, дующий с юго-юго-востока	3				Сплошная (100%) 750 м	10.0 и более	-5.0
03.02.2025 18:00	-3.0	769.3	781.6	93	Ветер, дующий с юго-юго-востока	3				Сплошная (100%) 750 м	10.0 и более	-4.0
03.02.2025 17:30	-3.0	769.3	781.6	93	Ветер, дующий с юга	3				Сплошная (100%) 750 м	10.0 и более	-4.0
03.02.2025 17:00	-3.0	769.3	781.6	93	Ветер, дующий с юга	3				Сплошная (100%) 750 м	10.0 и более	-4.0
03.02.2025 16:30	-2.0	769.4	781.6	93	Ветер, дующий с юга	2				Разорванная (60-90%) 690 м	10.0 и более	-3.0
03.02.2025 16:00	-1.0	769.4	781.6	86	Ветер, дующий с юга	3		Дымка		Разорванная (60-90%) 690 м	5.0	-3.0
03.02.2025 15:30	-1.0	768.6	780.8	93	Ветер, дующий с юго-юго-запада	2		Дымка		Разорванная (60-90%) 690 м	5.0	-2.0
03.02.2025 15:15	-2.0	768.6	780.8	93	Ветер, дующий с юго-юго-запада	3		Дымка		Разорванная (60-90%) 750 м	4.7	-3.0
03.02.2025 15:00	-1.0	768.6	780.8	93	Ветер, дующий с юго-юго-запада	3				Разорванная (60-90%) 750 м	6.0	-2.0
03.02.2025 14:30	-1.0	768.6	780.8	93	Ветер, дующий с юго-юго-запада	3				Разорванная (60-90%) 750 м	6.0	-2.0
03.02.2025 14:00	-1.0	768.6	780.8	93	Ветер, дующий с юга	3		Дымка		Разорванная (60-90%) 750 м	5.0	-2.0
03.02.2025 13:30	-1.0	768.6	780.8	93	Ветер, дующий с юга	3		Дымка		Разорванная (60-90%) 750 м	4.8	-2.0
03.02.2025 13:00	-1.0	768.6	780.8	93	Ветер, дующий с юго-юго-востока	2		Дымка		Разорванная (60-90%) 780 м	4.8	-2.0
03.02.2025 12:30	-2.0	768.6	780.8	100	Ветер, дующий с юга	2		Дымка		Разорванная (60-90%) 780 м	4.3	-2.0
03.02.2025 12:00	-2.0	767.8	780.0	93	Ветер, дующий с юго-юго-востока	2		Дымка		Разорванная (60-90%) 750 м	4.6	-3.0
03.02.2025 11:35	-3.0	767.8	780.0	100	Ветер, дующий с юго-юго-востока	2		Дымка		Разорванная (60-90%) 750 м	4.6	-3.0
03.02.2025 11:30	-3.0	767.8	780.0	93	Ветер, дующий с юго-юго-востока	2		Дымка		Разорванная (60-90%) 780 м	5.0	-4.0
03.02.2025 11:00	-3.0	767.8	780.0	93	Ветер, дующий с юга	2		Дымка		Разорванная (60-90%) 780 м	5.0	-4.0
03.02.2025 10:30	-4.0	767.7	780.0	93	Ветер, дующий с юга	2		Дымка		Разорванная (60-90%) 750 м	5.0	-5.0
03.02.2025 10:00	-4.0	767.7	780.0	93	Ветер, дующий с юга	2		Дымка		Разорванная (60-90%) 720 м	3.7	-5.0
03.02.2025 09:30	-5.0	767.7	780.0	93	Ветер, дующий с юго-юго-востока	2		Дымка		Разорванная (60-90%) 720 м	3.7	-6.0
03.02.2025 09:16	-6.0	767.6	780.0	100	Ветер, дующий с юго-юго-востока	2		Дымка		Разорванная (60-90%) 450 м	2.7	-6.0
03.02.2025 09:00	-6.0	767.6	780.0	93	Ветер, дующий с юго-юго-востока	2		Замерзающий(ая) (переохлажденный(ая)) туман		Разорванная (60-90%) 360 м	0.6	-7.0
03.02.2025 08:30	-7.0	766.9	779.3	93	Ветер, дующий с юга	2		Замерзающий(ая) (переохлажденный(ая)) туман		Вертикальная видимость 240 м	0.3	-8.0
03.02.2025 08:00	-8.0	766.9	779.3	100	Ветер, дующий с юга	3		Замерзающий(ая) (переохлажденный(ая)) туман		Вертикальная видимость 90 м	0.1	-8.0
03.02.2025 07:56	-8.0	766.9	779.3	100	Ветер, дующий с юга	3		Замерзающий(ая) (переохлажденный(ая)) туман		Вертикальная видимость 90 м	0.1	-8.0
03.02.2025 07:30	-8.0	766.9	779.3	93	Ветер, дующий с юга	3		Замерзающий(ая) (переохлажденный(ая)) туман		Вертикальная видимость 270 м	0.1	-9.0
03.02.2025 07:00	-8.0	766.9	779.3	93	Ветер, дующий с юга	2		Замерзающий(ая) (переохлажденный(ая)) туман		Вертикальная видимость 240 м	0.1	-9.0
03.02.2025 06:38	-7.0	766.9	779.3	100	Ветер, дующий с юга	2		Замерзающий(ая) (переохлажденный(ая)) туман		Вертикальная видимость 270 м	0.2	-7.0
03.02.2025 06:30	-6.0	766.9	779.3	93	Ветер, дующий с юга	2		Замерзающий(ая) (переохлажденный(ая)) туман		Вертикальная видимость 210 м	0.2	-7.0
03.02.2025 06:22	-6.0	766.9	779.3	93	Ветер, дующий с юга	2		Замерзающий(ая) (переохлажденный(ая)) туман		Вертикальная видимость 210 м	0.2	-7.0
03.02.2025 06:16	-6.0	766.9	779.3	93	Ветер, дующий с юга	2		Замерзающий(ая) (переохлажденный(ая)) туман		Вертикальная видимость 180 м	0.4	-7.0
03.02.2025 06:13	-6.0	766.9	779.3	100	Ветер, дующий с юга	2		Замерзающий(ая) (переохлажденный(ая)) туман		Сплошная (100%) 150 м	0.8	-6.0
03.02.2025 06:00	-5.0	766.2	778.5	93	Ветер, дующий с юга	2		Дымка		Сплошная (100%) 180 м	1.2	-6.0
03.02.2025 05:30	-5.0	766.2	778.5	100	Ветер, дующий с юга	2		Дымка		Сплошная (100%) 150 м	1.1	-5.0
03.02.2025 05:00	-5.0	766.2	778.5	93	Ветер, дующий с юга	2		Замерзающий(ая) (переохлажденный(ая)) туман		Вертикальная видимость 60 м	0.2	-6.0
03.02.2025 04:30	-5.0	766.2	778.5	93	Ветер, дующий с юга	2		Замерзающий(ая) (переохлажденный(ая)) туман		Вертикальная видимость 60 м	0.2	-6.0
03.02.2025 04:17	-5.0	766.2	778.5	93	Ветер, дующий с юга	2		Замерзающий(ая) (переохлажденный(ая)) туман		Вертикальная видимость 60 м	0.3	-6.0
03.02.2025 04:00	-6.0	766.2	778.5	100	Ветер, дующий с юга	2		Замерзающий(ая) (переохлажденный(ая)) туман		Вертикальная видимость 90 м	0.6	-6.0
03.02.2025 03:44	-6.0	766.2	778.5	100	Ветер, дующий с юга	2		Замерзающий(ая) (переохлажденный(ая)) туман		Вертикальная видимость 120 м	0.8	-6.0
03.02.2025 03:30	-6.0	765.4	777.7	100	Ветер, дующий с юга	2		Дымка		Сплошная (100%) 180 м	1.0	-6.0
03.02.2025 03:00	-6.0	765.4	777.7	100	Ветер, дующий с юга	3		Дымка		Сплошная (100%) 210 м	1.1	-6.0
03.02.2025 02:30	-6.0	765.4	777.7	100	Ветер, дующий с юга	3		Дымка		Сплошная (100%) 270 м	3.3	-6.0
03.02.2025 02:10	-6.0	765.4	777.7	100	Ветер, дующий с юга	3		Дымка		Сплошная (100%) 210 м	4.2	-6.0
03.02.2025 02:00	-6.0	765.4	777.7	100	Ветер, дующий с юга	2				Сплошная (100%) 240 м	10.0 и более	-6.0
03.02.2025 01:30	-6.0	765.4	777.7	86	Ветер, дующий с юга	2				Сплошная (100%) 360 м	10.0 и более	-8.0
03.02.2025 01:00	-7.0	765.3	777.7	93	Ветер, дующий с юга	2				Сплошная (100%) 360 м	10.0 и более	-8.0
03.02.2025 00:51	-7.0	765.3	777.7	93	Ветер, дующий с юга	2				Сплошная (100%) 390 м	10.0 и более	-8.0
03.02.2025 00:30	-7.0	764.6	777.0	86	Ветер, дующий с юга	2				Сплошная (100%) 600 м	10.0 и более	-9.0
03.02.2025 00:00	-7.0	765.3	777.7	86	Ветер, дующий с юго-юго-востока	3				Сплошная (100%) 600 м	10.0 и более	-9.0
02.02.2025 23:30	-8.0	765.3	777.7	93	Ветер, дующий с юга	2				Сплошная (100%) 660 м	10.0 и более	-9.0
02.02.2025 23:00	-8.0	764.6	777.0	86	Ветер, дующий с юга	2				Сплошная (100%) 900 м	7.0	-10.0
02.02.2025 22:30	-8.0	764.6	777.0	86	Ветер, дующий с юга	2				Сплошная (100%) 990 м	10.0 и более	-10.0
02.02.2025 22:00	-9.0	764.5	777.0	86	Ветер, дующий с юга	2				Разорванная (60-90%) 1230 м, кучево-дождевые облака	10.0 и более	-11.0
02.02.2025 21:30	-9.0	764.5	777.0	86	Ветер, дующий с юга	2				Разорванная (60-90%) 1140 м, кучево-дождевые облака	10.0 и более	-11.0
02.02.2025 21:00	-9.0	764.5	777.0	86	Ветер, дующий с юга	2				Разорванная (60-90%) 1260 м, кучево-дождевые облака	8.0	-11.0
02.02.2025 20:56	-9.0	764.5	777.0	86	Ветер, дующий с юга	2				Разорванная (60-90%) 1260 м	7.0	-11.0
02.02.2025 20:30	-10.0	764.5	777.0	85	Переменное направление	1		Дымка		Разорванная (60-90%) 1260 м	4.6	-12.0
02.02.2025 20:00	-10.0	763.7	776.2	85	Ветер, дующий с юго-запада	2		Дымка		Разорванная (60-90%) 1290 м	4.0	-12.0
02.02.2025 19:40	-10.0	763.7	776.2	85	Ветер, дующий с западо-юго-запада	2		Дымка		Рассеянная (40-50%) 1290 м	4.5	-12.0
02.02.2025 19:30	-10.0	763.7	776.2	85	Ветер, дующий с западо-юго-запада	2		Дымка		Незначительная (10-30%) 1410 м	5.0	-12.0
02.02.2025 19:00	-11.0	763.7	776.2	85	Штиль, безветрие	0				Нет существенной облачности	10.0 и более	-13.0
02.02.2025 18:30	-11.0	763.7	776.2	85	Штиль, безветрие	0				Нет существенной облачности	10.0 и более	-13.0
02.02.2025 18:00	-11.0	763.0	775.5	85	Переменное направление	1				Нет существенной облачности	10.0 и более	-13.0
02.02.2025 17:30	-11.0	763.0	775.5	85	Ветер, дующий с запада	3				Нет существенной облачности	10.0 и более	-13.0
02.02.2025 17:00	-10.0	763.0	775.5	79	Ветер, дующий с запада	3				Нет существенной облачности	10.0 и более	-13.0
02.02.2025 16:30	-10.0	763.0	775.5	79	Ветер, дующий с запада	3				Нет существенной облачности	10.0 и более	-13.0
02.02.2025 16:00	-10.0	762.2	774.7	79	Ветер, дующий с запада	4				Нет существенной облачности	10.0 и более	-13.0
02.02.2025 15:30	-10.0	762.2	774.7	79	Ветер, дующий с запада	4				Нет существенной облачности	10.0 и более	-13.0
02.02.2025 15:00	-10.0	762.2	774.7	85	Ветер, дующий с запада	4				Нет существенной облачности	10.0 и более	-12.0
02.02.2025 14:30	-9.0	761.5	773.9	79	Ветер, дующий с запада	3				Нет существенной облачности	10.0 и более	-12.0
02.02.2025 14:00	-9.0	761.5	773.9	79	Ветер, дующий с запада	3				Нет существенной облачности	10.0 и более	-12.0
02.02.2025 13:30	-9.0	761.0	773.4	79	Ветер, дующий с западо-северо-запада	4				Нет существенной облачности	10.0 и более	-12.0
02.02.2025 13:00	-10.0	761.0	773.4	85	Ветер, дующий с западо-северо-запада	5				Нет существенной облачности	10.0 и более	-12.0
02.02.2025 12:30	-9.0	761.0	773.4	79	Ветер, дующий с западо-северо-запада	6				Нет существенной облачности	10.0 и более	-12.0
02.02.2025 12:00	-10.0	760.3	772.7	85	Ветер, дующий с запада	5				Нет существенной облачности	10.0 и более	-12.0
02.02.2025 11:30	-10.0	760.3	772.7	79	Ветер, дующий с западо-северо-запада	6				Незначительная (10-30%) 300 м	10.0 и более	-13.0
02.02.2025 11:00	-10.0	760.3	772.7	79	Ветер, дующий с западо-северо-запада	5				Незначительная (10-30%) 300 м	10.0 и более	-13.0
02.02.2025 10:30	-10.0	760.3	772.7	85	Ветер, дующий с запада	6				Незначительная (10-30%) 300 м	10.0 и более	-12.0
02.02.2025 10:00	-10.0	759.5	771.9	85	Ветер, дующий с запада	6				Рассеянная (40-50%) 300 м	10.0 и более	-12.0
02.02.2025 09:30	-9.0	759.5	771.9	86	Ветер, дующий с запада	6				Разорванная (60-90%) 390 м	10.0 и более	-11.0
02.02.2025 09:00	-7.0	758.8	771.1	86	Ветер, дующий с запада	6				Сплошная (100%) 420 м	10.0 и более	-9.0
02.02.2025 08:30	-6.0	758.9	771.1	86	Ветер, дующий с западо-северо-запада	5		Слабый(ая)(ые) снег		Сплошная (100%) 600 м	10.0 и более	-8.0
02.02.2025 08:00	-6.0	758.9	771.1	86	Ветер, дующий с западо-северо-запада	4				Сплошная (100%) 630 м	10.0 и более	-8.0
02.02.2025 07:30	-6.0	758.2	770.4	93	Ветер, дующий с запада	5				Сплошная (100%) 540 м	10.0 и более	-7.0
02.02.2025 07:00	-6.0	758.2	770.4	93	Ветер, дующий с запада	6				Сплошная (100%) 480 м	10.0 и более	-7.0
02.02.2025 06:30	-6.0	757.4	769.6	93	Ветер, дующий с запада	6				Сплошная (100%) 240 м	10.0 и более	-7.0
02.02.2025 06:00	-5.0	757.4	769.6	86	Ветер, дующий с западо-северо-запада	6				Сплошная (100%) 240 м	10.0 и более	-7.0
02.02.2025 05:30	-5.0	757.4	769.6	93	Ветер, дующий с западо-северо-запада	6				Сплошная (100%) 360 м	10.0 и более	-6.0
02.02.2025 05:00	-5.0	757.4	769.6	93	Ветер, дующий с запада	5				Сплошная (100%) 390 м	10.0 и более	-6.0
02.02.2025 04:30	-4.0	756.8	768.9	93	Ветер, дующий с западо-северо-запада	5				Сплошная (100%) 330 м	10.0 и более	-5.0
02.02.2025 04:00	-4.0	756.8	768.9	93	Ветер, дующий с запада	6		Слабый(ая)(ые) снег		Сплошная (100%) 390 м	6.0	-5.0
02.02.2025 03:30	-4.0	756.8	768.9	93	Ветер, дующий с запада	5		Слабый(ая)(ые) снег		Сплошная (100%) 330 м	4.5	-5.0
02.02.2025 03:00	-4.0	756.8	768.9	93	Ветер, дующий с западо-юго-запада	4		Слабый(ая)(ые) снег		Сплошная (100%) 330 м	3.7	-5.0
02.02.2025 02:30	-5.0	756.8	768.9	93	Ветер, дующий с западо-юго-запада	5		Слабый(ая)(ые) снег	Снег	Сплошная (100%) 360 м	3.2	-6.0
02.02.2025 02:00	-5.0	756.8	768.9	93	Ветер, дующий с юго-запада	4		Снег		Сплошная (100%) 330 м	2.4	-6.0
02.02.2025 01:47	-5.0	756.8	768.9	93	Ветер, дующий с юго-запада	5		Снег		Сплошная (100%) 360 м	2.6	-6.0
02.02.2025 01:44	-5.0	756.8	768.9	86	Ветер, дующий с юго-юго-запада	5		Слабый(ая)(ые) снег		Сплошная (100%) 330 м	3.9	-7.0
02.02.2025 01:30	-5.0	756.8	768.9	86	Ветер, дующий с юго-юго-запада	6		Слабый(ая)(ые) снег		Сплошная (100%) 480 м	6.0	-7.0
02.02.2025 01:00	-6.0	756.7	768.9	93	Ветер, дующий с юго-юго-запада	6		Слабый(ая)(ые) снег		Сплошная (100%) 960 м	8.0	-7.0
02.02.2025 00:30	-6.0	757.4	769.6	93	Ветер, дующий с юго-юго-запада	6		Слабый(ая)(ые) снег		Сплошная (100%) 450 м	4.0	-7.0
02.02.2025 00:00	-6.0	757.4	769.6	93	Ветер, дующий с юго-юго-запада	7		Слабый(ая)(ые) снег		Сплошная (100%) 450 м	4.5	-7.0
01.02.2025 23:30	-6.0	757.4	769.6	93	Ветер, дующий с юго-юго-запада	7		Слабый(ая)(ые) снег		Сплошная (100%) 480 м	4.3	-7.0
01.02.2025 23:00	-6.0	757.4	769.6	93	Ветер, дующий с юго-юго-запада	7		Слабый(ая)(ые) снег		Сплошная (100%) 540 м	3.8	-7.0
01.02.2025 22:42	-6.0	758.2	770.4	93	Ветер, дующий с юго-юго-запада	7		Слабый(ая)(ые) снег		Сплошная (100%) 450 м	3.5	-7.0
01.02.2025 22:30	-6.0	758.2	770.4	93	Ветер, дующий с юго-юго-запада	7		Слабый(ая)(ые) снег		Сплошная (100%) 660 м	5.0	-7.0
01.02.2025 22:00	-6.0	758.2	770.4	86	Ветер, дующий с юго-юго-запада	6		Слабый(ая)(ые) снег		Сплошная (100%) 690 м	8.0	-8.0
01.02.2025 21:46	-6.0	758.2	770.4	86	Ветер, дующий с юго-юго-запада	6		Слабый(ая)(ые) снег		Сплошная (100%) 840 м	7.0	-8.0
01.02.2025 21:30	-7.0	758.1	770.4	93	Ветер, дующий с юго-юго-запада	6		Слабый(ая)(ые) снег, поземок, снег		Сплошная (100%) 480 м	4.0	-8.0
01.02.2025 21:12	-7.0	758.1	770.4	93	Ветер, дующий с юга	6		Слабый(ая)(ые) снег, поземок, снег		Сплошная (100%) 570 м	4.6	-8.0
01.02.2025 21:00	-7.0	758.1	770.4	93	Ветер, дующий с юго-юго-запада	7		Слабый(ая)(ые) снег, поземок, снег		Сплошная (100%) 450 м	6.0	-8.0
01.02.2025 20:30	-7.0	758.8	771.1	93	Ветер, дующий с юга	8		Слабый(ая)(ые) снег, поземок, снег		Сплошная (100%) 390 м	8.0	-8.0
01.02.2025 20:12	-7.0	758.8	771.1	93	Ветер, дующий с юга	7		Слабый(ая)(ые) снег, поземок, снег		Сплошная (100%) 420 м	7.0	-8.0
01.02.2025 20:00	-7.0	758.8	771.1	93	Ветер, дующий с юга	7		Слабый(ая)(ые) ливень (ливни), снег, поземок, снег		Рассеянная (40-50%) 510 м, кучево-дождевые облака , сплошная (100%) 840 м	10.0 и более	-8.0
01.02.2025 19:45	-7.0	758.8	771.1	86	Ветер, дующий с юга	7		Слабый(ая)(ые) ливень (ливни), снег, поземок, снег		Рассеянная (40-50%) 450 м, кучево-дождевые облака , сплошная (100%) 780 м	7.0	-9.0
01.02.2025 19:30	-7.0	758.8	771.1	86	Ветер, дующий с юга	7		Слабый(ая)(ые) ливень (ливни), снег, поземок, снег	Ливень (ливни), снег	Рассеянная (40-50%) 510 м, кучево-дождевые облака , сплошная (100%) 900 м	3.5	-9.0
01.02.2025 19:11	-7.0	759.6	771.9	86	Ветер, дующий с юга	7		Ливень (ливни), снег, поземок, снег		Рассеянная (40-50%) 480 м, кучево-дождевые облака , сплошная (100%) 1140 м	2.7	-9.0
01.02.2025 19:00	-8.0	759.6	771.9	93	Ветер, дующий с юга	7		Слабый(ая)(ые) ливень (ливни), снег, поземок, снег		Рассеянная (40-50%) 510 м, кучево-дождевые облака , сплошная (100%) 870 м	3.8	-9.0
01.02.2025 18:30	-8.0	759.6	771.9	93	Ветер, дующий с юга	7		Слабый(ая)(ые) снег, поземок, снег	Снег	Сплошная (100%) 450 м	3.3	-9.0
01.02.2025 18:27	-8.0	759.6	771.9	86	Ветер, дующий с юга	7		Слабый(ая)(ые) снег, поземок, снег		Сплошная (100%) 480 м	4.4	-10.0
01.02.2025 18:00	-8.0	760.4	772.7	86	Ветер, дующий с юга	7		Снег, поземок, снег		Сплошная (100%) 450 м	2.0	-10.0
01.02.2025 17:30	-9.0	760.3	772.7	93	Ветер, дующий с юга	7		Снег, поземок, снег		Сплошная (100%) 600 м	2.3	-10.0
01.02.2025 17:24	-9.0	760.3	772.7	93	Ветер, дующий с юга	7		Снег, поземок, снег		Сплошная (100%) 750 м	1.4	-10.0
01.02.2025 17:17	-9.0	760.3	772.7	93	Ветер, дующий с юга	7		Снег, поземок, снег		Сплошная (100%) 630 м	1.5	-10.0
01.02.2025 17:00	-9.0	760.3	772.7	86	Ветер, дующий с юга	7		Снег, поземок, снег		Сплошная (100%) 930 м	2.1	-11.0
01.02.2025 16:42	-9.0	760.3	772.7	86	Ветер, дующий с юга	7		Снег, поземок, снег		Сплошная (100%) 1020 м	2.9	-11.0
01.02.2025 16:30	-9.0	760.3	772.7	86	Ветер, дующий с юго-юго-востока	7		Слабый(ая)(ые) снег, поземок, снег	Снег	Сплошная (100%) 840 м	3.2	-11.0
01.02.2025 16:13	-9.0	761.0	773.4	79	Ветер, дующий с юга	7		Слабый(ая)(ые) снег		Сплошная (100%) 1050 м	4.6	-12.0
01.02.2025 16:00	-10.0	761.0	773.4	85	Ветер, дующий с юга	7		Снег		Сплошная (100%) 960 м	2.6	-12.0
01.02.2025 15:57	-10.0	761.0	773.4	85	Ветер, дующий с юга	7		Снег		Сплошная (100%) 1020 м	2.9	-12.0
01.02.2025 15:53	-10.0	761.0	773.4	79	Ветер, дующий с юга	6		Слабый(ая)(ые) снег		Сплошная (100%) 930 м	4.4	-13.0
01.02.2025 15:30	-10.0	761.0	773.4	79	Ветер, дующий с юго-юго-востока	6		Слабый(ая)(ые) снег		Сплошная (100%) 1260 м	9.0	-13.0
01.02.2025 15:00	-11.0	760.9	773.4	79	Ветер, дующий с юга	7				Сплошная (100%) 1410 м	10.0 и более	-14.0
01.02.2025 14:30	-11.0	760.9	773.4	79	Ветер, дующий с юга	7				Сплошная (100%) 1440 м	10.0 и более	-14.0
01.02.2025 14:00	-11.0	761.4	773.9	79	Ветер, дующий с юга	6				Сплошная (100%) 1320 м	10.0 и более	-14.0
01.02.2025 13:30	-12.0	761.3	773.9	79	Ветер, дующий с юга	6				Сплошная (100%) 1440 м	10.0 и более	-15.0
01.02.2025 13:00	-13.0	761.3	773.9	78	Ветер, дующий с юга	6				Сплошная (100%) 1350 м	10.0 и более	-16.0
01.02.2025 12:30	-15.0	762.0	774.7	85	Ветер, дующий с юга	5				Разорванная (60-90%) 1410 м	10.0 и более	-17.0
01.02.2025 12:00	-16.0	761.9	774.7	78	Ветер, дующий с юга	4				Разорванная (60-90%) 1320 м	10.0 и более	-19.0
01.02.2025 11:30	-17.0	761.9	774.7	78	Ветер, дующий с юга	5				Рассеянная (40-50%) 1140 м	10.0 и более	-20.0
01.02.2025 11:00	-18.0	761.8	774.7	84	Ветер, дующий с юга	5				Рассеянная (40-50%) 870 м	10.0 и более	-20.0
01.02.2025 10:30	-19.0	761.8	774.7	77	Ветер, дующий с юга	4				Разорванная (60-90%) 960 м	10.0 и более	-22.0
01.02.2025 10:00	-20.0	762.5	775.5	84	Ветер, дующий с юга	5				Разорванная (60-90%) 630 м	10.0 и более	-22.0
01.02.2025 09:30	-21.0	762.5	775.5	84	Ветер, дующий с юга	4				Разорванная (60-90%) 810 м	10.0 и более	-23.0
01.02.2025 09:00	-22.0	762.4	775.5	84	Ветер, дующий с юга	4				Сплошная (100%) 1260 м	10.0 и более	-24.0
01.02.2025 08:30	-23.0	762.4	775.5	84	Ветер, дующий с юга	4				Сплошная (100%) 1320 м	10.0 и более	-25.0
01.02.2025 08:00	-24.0	762.3	775.5	84	Ветер, дующий с юго-юго-востока	4		Слабый(ая)(ые) снег		Сплошная (100%) 990 м	10.0 и более	-26.0
01.02.2025 07:30	-24.0	762.3	775.5	76	Ветер, дующий с юго-юго-востока	3		Слабый(ая)(ые) снег		Разорванная (60-90%) 840 м	10.0 и более	-27.0
01.02.2025 07:00	-27.0	762.2	775.5	83	Ветер, дующий с юго-юго-востока	4				Рассеянная (40-50%) 480 м	10.0 и более	-29.0
01.02.2025 06:30	-28.0	762.8	776.2	75	Ветер, дующий с юго-юго-востока	3				Нет существенной облачности	10.0 и более	-31.0
01.02.2025 06:00	-28.0	762.8	776.2	75	Ветер, дующий с юга	3				Нет существенной облачности	10.0 и более	-31.0
01.02.2025 05:30	-28.0	762.8	776.2	75	Ветер, дующий с юга	3				Незначительная (10-30%) 240 м	10.0 и более	-31.0
01.02.2025 05:00	-27.0	762.9	776.2	76	Ветер, дующий с юга	3				Незначительная (10-30%) 240 м	10.0 и более	-30.0
01.02.2025 04:30	-27.0	762.9	776.2	83	Ветер, дующий с юга	3				Незначительная (10-30%) 240 м	10.0 и более	-29.0
01.02.2025 04:00	-25.0	763.0	776.2	76	Ветер, дующий с юга	3				Незначительная (10-30%) 240 м	10.0 и более	-28.0
01.02.2025 03:30	-24.0	763.0	776.2	84	Ветер, дующий с юга	3				Незначительная (10-30%) 150 м	10.0 и более	-26.0
01.02.2025 03:00	-24.0	763.0	776.2	84	Ветер, дующий с юго-юго-запада	3				Незначительная (10-30%) 150 м	10.0 и более	-26.0
01.02.2025 02:30	-24.0	763.0	776.2	76	Ветер, дующий с юго-юго-запада	3				Незначительная (10-30%) 150 м	10.0 и более	-27.0
01.02.2025 02:00	-25.0	763.0	776.2	83	Ветер, дующий с юго-юго-запада	2				Незначительная (10-30%) 180 м	10.0 и более	-27.0
01.02.2025 01:30	-25.0	763.0	776.2	83	Ветер, дующий с юго-запада	2		Дымка		Незначительная (10-30%) 150 м	3.8	-27.0
01.02.2025 01:00	-24.0	763.0	776.2	76	Ветер, дующий с западо-юго-запада	3		Дымка		Незначительная (10-30%) 120 м	3.2	-27.0
01.02.2025 00:30	-25.0	762.3	775.5	76	Ветер, дующий с западо-юго-запада	2		Дымка		Незначительная (10-30%) 120 м	3.4	-28.0
01.02.2025 00:27	-25.0	762.3	775.5	83	Ветер, дующий с западо-юго-запада	2		Дымка		Незначительная (10-30%) 120 м	3.4	-27.0
01.02.2025 00:00	-25.0	762.3	775.5	83	Ветер, дующий с юго-запада	2		Дымка		Незначительная (10-30%) 150 м	5.0	-27.0
31.01.2025 23:30	-24.0	762.3	775.5	76	Ветер, дующий с западо-юго-запада	2				Нет существенной облачности	10.0 и более	-27.0
31.01.2025 23:00	-24.0	763.0	776.2	76	Ветер, дующий с западо-юго-запада	3				Нет существенной облачности	10.0 и более	-27.0
31.01.2025 22:30	-24.0	762.3	775.5	84	Ветер, дующий с запада	3				Нет существенной облачности	10.0 и более	-26.0
31.01.2025 22:00	-24.0	763.0	776.2	84	Ветер, дующий с запада	4				Нет существенной облачности	10.0 и более	-26.0
31.01.2025 21:30	-23.0	762.4	775.5	77	Ветер, дующий с запада	3				Нет существенной облачности	10.0 и более	-26.0
31.01.2025 21:00	-23.0	762.4	775.5	84	Ветер, дующий с запада	4				Нет существенной облачности	10.0 и более	-25.0
31.01.2025 20:30	-23.0	762.4	775.5	77	Ветер, дующий с запада	3				Нет существенной облачности	10.0 и более	-26.0
31.01.2025 20:00	-23.0	761.6	774.7	84	Ветер, дующий с запада	3				Нет существенной облачности	10.0 и более	-25.0
31.01.2025 19:30	-23.0	761.6	774.7	84	Ветер, дующий с запада	4				Нет существенной облачности	10.0 и более	-25.0
31.01.2025 19:00	-22.0	761.6	774.7	77	Ветер, дующий с запада	4				Нет существенной облачности	10.0 и более	-25.0
31.01.2025 18:30	-22.0	761.6	774.7	84	Ветер, дующий с запада	4				Рассеянная (40-50%) 600 м	10.0 и более	-24.0
31.01.2025 18:00	-21.0	761.7	774.7	77	Ветер, дующий с запада	5				Рассеянная (40-50%) 480 м	10.0 и более	-24.0
31.01.2025 17:30	-21.0	761.7	774.7	77	Ветер, дующий с запада	4				Рассеянная (40-50%) 330 м	10.0 и более	-24.0
31.01.2025 17:00	-21.0	761.7	774.7	77	Ветер, дующий с запада	4				Рассеянная (40-50%) 390 м	10.0 и более	-24.0
31.01.2025 16:30	-20.0	761.0	773.9	77	Ветер, дующий с запада	5				Рассеянная (40-50%) 300 м	10.0 и более	-23.0
31.01.2025 16:00	-20.0	761.0	773.9	77	Ветер, дующий с запада	5				Незначительная (10-30%) 690 м	10.0 и более	-23.0
31.01.2025 15:30	-19.0	761.0	773.9	77	Ветер, дующий с запада	5				Незначительная (10-30%) 660 м	10.0 и более	-22.0
31.01.2025 15:00	-19.0	760.5	773.4	77	Ветер, дующий с запада	5				Рассеянная (40-50%) 570 м	10.0 и более	-22.0
31.01.2025 14:30	-18.0	760.6	773.4	78	Ветер, дующий с запада	5				Рассеянная (40-50%) 570 м	10.0 и более	-21.0
31.01.2025 14:00	-18.0	759.9	772.7	78	Ветер, дующий с запада	5				Рассеянная (40-50%) 720 м	10.0 и более	-21.0
31.01.2025 13:30	-18.0	759.9	772.7	78	Ветер, дующий с запада	6		Слабый(ая)(ые) снег		Разорванная (60-90%) 1050 м	10.0 и более	-21.0
31.01.2025 13:00	-17.0	759.9	772.7	71	Ветер, дующий с западо-северо-запада	5		Слабый(ая)(ые) снег		Разорванная (60-90%) 1350 м	10.0 и более	-21.0
31.01.2025 12:30	-18.0	759.9	772.7	78	Ветер, дующий с запада	6		Слабый(ая)(ые) снег		Разорванная (60-90%) 1410 м	10.0 и более	-21.0
31.01.2025 12:00	-18.0	759.9	772.7	78	Ветер, дующий с запада	6		Слабый(ая)(ые) снег		Сплошная (100%) 1380 м	10.0 и более	-21.0
31.01.2025 11:30	-18.0	759.1	771.9	78	Ветер, дующий с запада	6		Слабый(ая)(ые) снег		Сплошная (100%) 1350 м	10.0 и более	-21.0
31.01.2025 11:00	-18.0	759.1	771.9	78	Ветер, дующий с запада	6		Слабый(ая)(ые) снег		Сплошная (100%) 1110 м	10.0 и более	-21.0
31.01.2025 10:30	-18.0	759.1	771.9	78	Ветер, дующий с запада	6		Слабый(ая)(ые) снег		Сплошная (100%) 570 м	6.0	-21.0
31.01.2025 10:00	-18.0	759.1	771.9	84	Ветер, дующий с западо-северо-запада	6		Слабый(ая)(ые) снег		Сплошная (100%) 330 м	10.0 и более	-20.0
31.01.2025 09:43	-18.0	759.1	771.9	78	Ветер, дующий с западо-северо-запада	6		Слабый(ая)(ые) снег		Сплошная (100%) 390 м	10.0 и более	-21.0
31.01.2025 09:30	-18.0	758.3	771.1	84	Ветер, дующий с запада	6		Слабый(ая)(ые) снег		Сплошная (100%) 540 м	10.0 и более	-20.0
31.01.2025 09:00	-17.0	758.4	771.1	78	Ветер, дующий с западо-северо-запада	6		Слабый(ая)(ые) снег		Сплошная (100%) 1440 м	8.0	-20.0
31.01.2025 08:30	-18.0	758.3	771.1	84	Ветер, дующий с западо-северо-запада	6		Слабый(ая)(ые) снег		Сплошная (100%) 1470 м	10.0 и более	-20.0
31.01.2025 08:00	-18.0	758.3	771.1	84	Ветер, дующий с западо-северо-запада	5		Слабый(ая)(ые) снег		Сплошная (100%) 1440 м	10.0 и более	-20.0
31.01.2025 07:30	-18.0	757.6	770.4	84	Ветер, дующий с западо-северо-запада	5		Слабый(ая)(ые) снег		Сплошная (100%) 1410 м	10.0 и более	-20.0
31.01.2025 07:00	-18.0	757.6	770.4	78	Ветер, дующий с запада	5		Слабый(ая)(ые) снег		Сплошная (100%) 1410 м	10.0 и более	-21.0
31.01.2025 06:30	-18.0	757.6	770.4	78	Ветер, дующий с запада	4		Слабый(ая)(ые) снег		Сплошная (100%) 1170 м	10.0 и более	-21.0
31.01.2025 06:00	-18.0	757.6	770.4	84	Ветер, дующий с запада	4		Слабый(ая)(ые) снег		Сплошная (100%) 1290 м	10.0 и более	-20.0
31.01.2025 05:30	-18.0	756.8	769.6	84	Ветер, дующий с западо-северо-запада	5		Слабый(ая)(ые) снег		Сплошная (100%) 480 м	5.0	-20.0
31.01.2025 05:00	-17.0	756.9	769.6	78	Ветер, дующий с западо-северо-запада	5		Слабый(ая)(ые) снег		Сплошная (100%) 480 м	5.0	-20.0
31.01.2025 04:30	-18.0	756.8	769.6	84	Ветер, дующий с запада	4		Слабый(ая)(ые) снег		Сплошная (100%) 480 м	4.0	-20.0
31.01.2025 04:00	-17.0	756.2	768.9	78	Ветер, дующий с запада	5		Слабый(ая)(ые) снег		Сплошная (100%) 450 м	4.5	-20.0
31.01.2025 03:30	-17.0	756.2	768.9	85	Ветер, дующий с западо-северо-запада	5		Слабый(ая)(ые) снег		Сплошная (100%) 1410 м	4.0	-19.0
31.01.2025 03:00	-17.0	756.2	768.9	85	Ветер, дующий с западо-северо-запада	6		Слабый(ая)(ые) снег		Сплошная (100%) 1410 м	4.0	-19.0
31.01.2025 02:57	-17.0	756.2	768.9	85	Ветер, дующий с западо-северо-запада	6		Слабый(ая)(ые) снег		Сплошная (100%) 1440 м	4.8	-19.0
31.01.2025 02:30	-16.0	756.2	768.9	78	Ветер, дующий с западо-северо-запада	6		Слабый(ая)(ые) снег		Сплошная (100%) 420 м	10.0 и более	-19.0
31.01.2025 02:00	-16.0	756.2	768.9	78	Ветер, дующий с запада	5		Слабый(ая)(ые) снег		Сплошная (100%) 420 м	10.0 и более	-19.0
31.01.2025 01:30	-16.0	756.2	768.9	78	Ветер, дующий с запада	5		Слабый(ая)(ые) снег		Сплошная (100%) 390 м	10.0 и более	-19.0
31.01.2025 01:00	-16.0	755.5	768.1	78	Ветер, дующий с запада	6		Слабый(ая)(ые) снег		Сплошная (100%) 390 м	10.0 и более	-19.0
31.01.2025 00:30	-16.0	755.5	768.1	85	Ветер, дующий с западо-северо-запада	5		Слабый(ая)(ые) снег		Сплошная (100%) 390 м	10.0 и более	-18.0
31.01.2025 00:00	-15.0	755.5	768.1	78	Ветер, дующий с западо-северо-запада	6		Слабый(ая)(ые) снег		Сплошная (100%) 330 м	10.0 и более	-18.0
30.01.2025 23:41	-15.0	754.7	767.3	85	Ветер, дующий с западо-северо-запада	6		Слабый(ая)(ые) снег		Сплошная (100%) 330 м	10.0 и более	-17.0
30.01.2025 23:30	-15.0	754.7	767.3	85	Ветер, дующий с западо-северо-запада	5		Слабый(ая)(ые) снег		Сплошная (100%) 330 м	10.0 и более	-17.0
30.01.2025 23:00	-15.0	754.7	767.3	85	Ветер, дующий с западо-северо-запада	7		Слабый(ая)(ые) снег		Сплошная (100%) 330 м	10.0 и более	-17.0
30.01.2025 22:30	-15.0	754.7	767.3	78	Ветер, дующий с западо-северо-запада	7		Слабый(ая)(ые) снег		Сплошная (100%) 300 м	10.0 и более	-18.0
30.01.2025 22:00	-15.0	754.7	767.3	78	Ветер, дующий с западо-северо-запада	6		Слабый(ая)(ые) снег		Сплошная (100%) 300 м	10.0 и более	-18.0
30.01.2025 21:30	-15.0	754.0	766.6	78	Ветер, дующий с западо-северо-запада	6		Слабый(ая)(ые) снег		Сплошная (100%) 240 м	10.0 и более	-18.0
30.01.2025 21:00	-15.0	754.0	766.6	78	Ветер, дующий с западо-северо-запада	6		Слабый(ая)(ые) снег		Сплошная (100%) 180 м	10.0 и более	-18.0
30.01.2025 20:30	-15.0	754.0	766.6	85	Ветер, дующий с западо-северо-запада	7		Слабый(ая)(ые) снег		Сплошная (100%) 210 м	10.0 и более	-17.0
30.01.2025 20:00	-14.0	754.1	766.6	85	Ветер, дующий с западо-северо-запада	7		Слабый(ая)(ые) снег		Сплошная (100%) 210 м	10.0 и более	-16.0
30.01.2025 19:30	-13.0	753.3	765.8	85	Ветер, дующий с западо-северо-запада	5		Слабый(ая)(ые) снег		Сплошная (100%) 270 м	10.0 и более	-15.0
30.01.2025 19:00	-12.0	753.4	765.8	85	Ветер, дующий с западо-северо-запада	5		Слабый(ая)(ые) снег		Сплошная (100%) 240 м	10.0 и более	-14.0
30.01.2025 18:30	-11.0	753.4	765.8	79	Ветер, дующий с западо-северо-запада	5		Слабый(ая)(ые) снег		Сплошная (100%) 240 м	10.0 и более	-14.0
30.01.2025 18:00	-11.0	753.4	765.8	79	Ветер, дующий с западо-северо-запада	6		Слабый(ая)(ые) снег		Сплошная (100%) 270 м	10.0 и более	-14.0
30.01.2025 17:30	-10.0	752.7	765.0	79	Ветер, дующий с западо-северо-запада	4		Слабый(ая)(ые) снег		Сплошная (100%) 240 м	10.0 и более	-13.0
30.01.2025 17:00	-10.0	752.7	765.0	79	Ветер, дующий с западо-северо-запада	4		Слабый(ая)(ые) снег		Сплошная (100%) 240 м	10.0 и более	-13.0
30.01.2025 16:30	-9.0	752.0	764.3	79	Ветер, дующий с северо-северо-запада	6		Слабый(ая)(ые) снег		Сплошная (100%) 300 м	10.0 и более	-12.0
30.01.2025 16:00	-9.0	752.0	764.3	79	Ветер, дующий с северо-запада	5		Слабый(ая)(ые) снег		Сплошная (100%) 330 м	10.0 и более	-12.0
30.01.2025 15:30	-8.0	752.1	764.3	86	Ветер, дующий с северо-запада	5		Слабый(ая)(ые) снег		Сплошная (100%) 330 м	10.0 и более	-10.0
30.01.2025 15:00	-8.0	751.3	763.5	86	Ветер, дующий с северо-запада	5		Слабый(ая)(ые) снег		Сплошная (100%) 330 м	9.0	-10.0
30.01.2025 14:30	-7.0	751.3	763.5	86	Ветер, дующий с северо-северо-запада	6		Слабый(ая)(ые) снег		Сплошная (100%) 240 м	8.0	-9.0
30.01.2025 14:13	-7.0	750.7	762.8	86	Ветер, дующий с северо-северо-запада	6		Слабый(ая)(ые) снег		Сплошная (100%) 240 м	8.0	-9.0
30.01.2025 14:00	-7.0	750.7	762.8	86	Ветер, дующий с северо-запада	5		Слабый(ая)(ые) снег		Сплошная (100%) 360 м	6.0	-9.0
30.01.2025 13:30	-7.0	750.7	762.8	86	Ветер, дующий с северо-северо-запада	6		Слабый(ая)(ые) снег		Сплошная (100%) 210 м	4.2	-9.0
30.01.2025 13:00	-5.0	750.7	762.8	86	Ветер, дующий с северо-северо-запада	6		Слабый(ая)(ые) снег		Сплошная (100%) 240 м	3.5	-7.0
30.01.2025 12:30	-4.0	750.0	762.0	86	Ветер, дующий с северо-запада	3		Слабый(ая)(ые) снег	Снег	Сплошная (100%) 240 м	3.5	-6.0
30.01.2025 12:00	-5.0	750.0	762.0	93	Ветер, дующий с западо-северо-запада	2		Снег		Сплошная (100%) 240 м	2.7	-6.0
30.01.2025 11:53	-5.0	750.0	762.0	93	Ветер, дующий с западо-северо-запада	2		Снег		Сплошная (100%) 240 м	2.6	-6.0
30.01.2025 11:43	-5.0	750.0	762.0	93	Ветер, дующий с западо-северо-запада	2		Слабый(ая)(ые) снег		Сплошная (100%) 330 м	3.4	-6.0
30.01.2025 11:30	-5.0	750.0	762.0	86	Переменное направление	1		Снег		Сплошная (100%) 390 м	2.1	-7.0
30.01.2025 11:22	-5.0	750.0	762.0	93	Штиль, безветрие	0		Снег		Сплошная (100%) 390 м	2.1	-6.0
30.01.2025 11:00	-5.0	750.0	762.0	86	Штиль, безветрие	0		Снег		Сплошная (100%) 720 м	2.3	-7.0
30.01.2025 10:30	-5.0	750.0	762.0	86	Штиль, безветрие	0		Снег		Сплошная (100%) 960 м	2.8	-7.0
30.01.2025 10:17	-5.0	750.0	762.0	86	Штиль, безветрие	0		Снег		Сплошная (100%) 960 м	2.8	-7.0
30.01.2025 10:00	-6.0	749.1	761.2	93	Штиль, безветрие	0		Слабый(ая)(ые) снег		Сплошная (100%) 990 м	3.1	-7.0
30.01.2025 09:30	-6.0	749.1	761.2	93	Штиль, безветрие	0		Слабый(ая)(ые) снег		Сплошная (100%) 1080 м	3.5	-7.0
30.01.2025 09:00	-6.0	749.1	761.2	86	Ветер, дующий с юга	1		Слабый(ая)(ые) снег		Сплошная (100%) 840 м	4.1	-8.0
30.01.2025 08:44	-7.0	749.1	761.2	93	Ветер, дующий с юга	1		Слабый(ая)(ые) снег		Сплошная (100%) 1110 м	4.6	-8.0
30.01.2025 08:30	-7.0	749.1	761.2	93	Ветер, дующий с юга	1		Слабый(ая)(ые) снег		Сплошная (100%) 1050 м	7.0	-8.0
30.01.2025 08:00	-7.0	749.1	761.2	93	Ветер, дующий с юго-юго-востока	2		Слабый(ая)(ые) снег		Сплошная (100%) 780 м	6.0	-8.0
30.01.2025 07:30	-7.0	749.1	761.2	93	Ветер, дующий с юго-юго-востока	2		Слабый(ая)(ые) ливень (ливни), снег		Разорванная (60-90%) 900 м, кучево-дождевые облака , сплошная (100%) 1260 м	3.3	-8.0
30.01.2025 07:00	-7.0	748.4	760.5	93	Ветер, дующий с юга	2		Слабый(ая)(ые) ливень (ливни), снег		Разорванная (60-90%) 780 м, кучево-дождевые облака , сплошная (100%) 1110 м	4.7	-8.0
30.01.2025 06:37	-6.0	748.4	760.5	86	Ветер, дующий с юга	2		Слабый(ая)(ые) ливень (ливни), снег		Разорванная (60-90%) 810 м, кучево-дождевые облака , сплошная (100%) 1260 м	4.1	-8.0
30.01.2025 06:30	-6.0	748.4	760.5	86	Ветер, дующий с юга	2		Слабый(ая)(ые) ливень (ливни), снег		Рассеянная (40-50%) 720 м, кучево-дождевые облака , сплошная (100%) 1110 м	5.0	-8.0
30.01.2025 06:00	-6.0	748.4	760.5	93	Ветер, дующий с юга	3		Слабый(ая)(ые) ливень (ливни), снег		Рассеянная (40-50%) 480 м, кучево-дождевые облака , сплошная (100%) 1110 м	6.0	-7.0
30.01.2025 05:30	-6.0	748.4	760.5	93	Ветер, дующий с юга	3		Слабый(ая)(ые) снег		Сплошная (100%) 330 м	10.0 и более	-7.0
30.01.2025 05:00	-6.0	748.4	760.5	93	Ветер, дующий с юга	3		Слабый(ая)(ые) снег		Сплошная (100%) 360 м	10.0 и более	-7.0
30.01.2025 04:30	-6.0	748.4	760.5	93	Ветер, дующий с юга	3		Слабый(ая)(ые) снег		Сплошная (100%) 390 м	10.0 и более	-7.0
30.01.2025 04:00	-6.0	749.1	761.2	93	Ветер, дующий с юга	3		Слабый(ая)(ые) снег		Сплошная (100%) 360 м	10.0 и более	-7.0
30.01.2025 03:30	-5.0	749.2	761.2	86	Ветер, дующий с юго-юго-запада	3		Слабый(ая)(ые) снег		Сплошная (100%) 420 м	10.0 и более	-7.0
30.01.2025 03:00	-5.0	749.2	761.2	86	Ветер, дующий с юга	3		Слабый(ая)(ые) снег		Сплошная (100%) 390 м	10.0 и более	-7.0
30.01.2025 02:30	-5.0	749.2	761.2	86	Ветер, дующий с юго-юго-запада	3		Слабый(ая)(ые) снег		Сплошная (100%) 420 м	10.0 и более	-7.0
30.01.2025 02:00	-5.0	749.2	761.2	86	Ветер, дующий с юго-юго-запада	4		Слабый(ая)(ые) снег		Сплошная (100%) 450 м	10.0 и более	-7.0
30.01.2025 01:30	-5.0	749.2	761.2	86	Ветер, дующий с юго-запада	4		Слабый(ая)(ые) снег		Сплошная (100%) 480 м	10.0 и более	-7.0
30.01.2025 01:00	-5.0	749.2	761.2	86	Ветер, дующий с юго-запада	3		Слабый(ая)(ые) снег		Сплошная (100%) 450 м	10.0 и более	-7.0
30.01.2025 00:30	-5.0	749.2	761.2	86	Ветер, дующий с юго-запада	4				Сплошная (100%) 480 м	10.0 и более	-7.0
30.01.2025 00:00	-4.0	749.2	761.2	80	Ветер, дующий с юго-запада	5				Сплошная (100%) 510 м	10.0 и более	-7.0
29.01.2025 23:30	-4.0	749.2	761.2	80	Ветер, дующий с юго-запада	5				Сплошная (100%) 450 м	10.0 и более	-7.0
29.01.2025 23:00	-5.0	749.2	761.2	86	Ветер, дующий с юго-юго-запада	4				Сплошная (100%) 420 м	10.0 и более	-7.0
29.01.2025 22:30	-4.0	749.2	761.2	86	Ветер, дующий с юго-запада	4				Сплошная (100%) 420 м	10.0 и более	-6.0
29.01.2025 22:00	-4.0	749.2	761.2	86	Ветер, дующий с юго-запада	4				Сплошная (100%) 360 м	10.0 и более	-6.0
29.01.2025 21:30	-4.0	749.2	761.2	86	Ветер, дующий с юго-запада	4				Сплошная (100%) 390 м	10.0 и более	-6.0
29.01.2025 21:00	-4.0	749.2	761.2	80	Ветер, дующий с юго-запада	4				Сплошная (100%) 390 м	10.0 и более	-7.0
29.01.2025 20:30	-4.0	749.2	761.2	80	Ветер, дующий с юго-запада	5				Сплошная (100%) 420 м	10.0 и более	-7.0
29.01.2025 20:00	-5.0	749.2	761.2	86	Ветер, дующий с юго-запада	5				Сплошная (100%) 420 м	10.0 и более	-7.0
29.01.2025 19:30	-5.0	749.2	761.2	93	Ветер, дующий с юго-юго-запада	4		Слабый(ая)(ые) снег		Сплошная (100%) 450 м	10.0 и более	-6.0
29.01.2025 19:00	-5.0	749.2	761.2	93	Ветер, дующий с юго-юго-запада	5		Слабый(ая)(ые) снег		Сплошная (100%) 450 м	10.0 и более	-6.0
29.01.2025 18:30	-5.0	749.2	761.2	86	Ветер, дующий с юго-юго-запада	5		Слабый(ая)(ые) снег		Сплошная (100%) 450 м	10.0 и более	-7.0
29.01.2025 18:00	-5.0	749.2	761.2	86	Ветер, дующий с юго-юго-запада	4		Слабый(ая)(ые) снег		Сплошная (100%) 450 м	10.0 и более	-7.0
29.01.2025 17:30	-5.0	750.0	762.0	86	Ветер, дующий с юго-юго-запада	4		Слабый(ая)(ые) снег		Сплошная (100%) 420 м	10.0 и более	-7.0
29.01.2025 17:00	-5.0	750.0	762.0	86	Ветер, дующий с юго-запада	4				Сплошная (100%) 390 м	10.0 и более	-7.0
29.01.2025 16:30	-5.0	750.0	762.0	86	Ветер, дующий с юго-запада	5				Сплошная (100%) 420 м	10.0 и более	-7.0
29.01.2025 16:00	-5.0	750.0	762.0	86	Ветер, дующий с юго-запада	4				Сплошная (100%) 450 м	10.0 и более	-7.0
29.01.2025 15:30	-5.0	750.0	762.0	86	Ветер, дующий с юго-запада	6				Сплошная (100%) 870 м	10.0 и более	-7.0
29.01.2025 15:00	-5.0	750.0	762.0	86	Ветер, дующий с юго-запада	6		Слабый(ая)(ые) снег		Сплошная (100%) 840 м	10.0 и более	-7.0
29.01.2025 14:30	-5.0	750.0	762.0	86	Ветер, дующий с юго-запада	6		Слабый(ая)(ые) снег		Сплошная (100%) 600 м	5.0	-7.0
29.01.2025 14:00	-5.0	750.0	762.0	86	Ветер, дующий с юго-запада	6		Слабый(ая)(ые) снег	Снег	Сплошная (100%) 780 м	3.5	-7.0
29.01.2025 13:48	-5.0	750.0	762.0	86	Ветер, дующий с юго-запада	6		Слабый(ая)(ые) снег		Сплошная (100%) 660 м	4.5	-7.0
29.01.2025 13:30	-5.0	750.0	762.0	86	Ветер, дующий с юго-запада	6		Слабый(ая)(ые) снег		Сплошная (100%) 1380 м	5.0	-7.0
29.01.2025 13:00	-6.0	749.9	762.0	86	Ветер, дующий с юго-запада	6		Слабый(ая)(ые) снег		Сплошная (100%) 1440 м	4.0	-8.0
29.01.2025 12:30	-6.0	749.9	762.0	86	Ветер, дующий с юго-запада	6		Слабый(ая)(ые) снег		Сплошная (100%) 1110 м	3.5	-8.0
29.01.2025 12:00	-6.0	749.9	762.0	86	Ветер, дующий с юго-запада	6		Слабый(ая)(ые) снег		Сплошная (100%) 1110 м	3.5	-8.0
29.01.2025 11:30	-6.0	749.9	762.0	86	Ветер, дующий с юго-запада	6		Слабый(ая)(ые) снег	Снег	Сплошная (100%) 450 м	4.0	-8.0
29.01.2025 11:00	-6.0	749.9	762.0	86	Ветер, дующий с юго-запада	7		Снег		Сплошная (100%) 1440 м	2.8	-8.0
29.01.2025 10:30	-7.0	750.7	762.8	93	Ветер, дующий с юго-запада	5		Слабый(ая)(ые) снег		Сплошная (100%) 1020 м	3.5	-8.0
29.01.2025 10:00	-7.0	750.7	762.8	86	Ветер, дующий с юго-юго-запада	5		Слабый(ая)(ые) снег		Сплошная (100%) 1260 м	4.5	-9.0
29.01.2025 09:30	-8.0	750.6	762.8	93	Ветер, дующий с юго-юго-запада	5		Слабый(ая)(ые) снег	Снег	Сплошная (100%) 1350 м	4.0	-9.0
29.01.2025 09:20	-8.0	750.6	762.8	93	Ветер, дующий с юго-юго-запада	4		Слабый(ая)(ые) снег		Сплошная (100%) 1290 м	3.2	-9.0
29.01.2025 09:00	-8.0	750.6	762.8	93	Ветер, дующий с юго-юго-запада	4		Снег		Сплошная (100%) 1320 м	2.2	-9.0
29.01.2025 08:35	-7.0	750.7	762.8	86	Ветер, дующий с юго-запада	5		Снег		Сплошная (100%) 630 м	1.8	-9.0
29.01.2025 08:30	-8.0	750.6	762.8	93	Ветер, дующий с юго-запада	6		Снег		Сплошная (100%) 1080 м	2.4	-9.0
29.01.2025 08:00	-8.0	750.6	762.8	93	Ветер, дующий с юго-запада	5		Снег		Сплошная (100%) 1200 м	2.5	-9.0
29.01.2025 07:49	-8.0	750.6	762.8	93	Ветер, дующий с юго-запада	5		Слабый(ая)(ые) снег		Сплошная (100%) 1110 м	3.8	-9.0
29.01.2025 07:30	-8.0	750.6	762.8	93	Ветер, дующий с юго-запада	5		Снег		Сплошная (100%) 660 м	3.0	-9.0
29.01.2025 07:00	-8.0	750.6	762.8	86	Ветер, дующий с юго-запада	5		Слабый(ая)(ые) снег		Сплошная (100%) 930 м	3.1	-10.0
29.01.2025 06:30	-8.0	750.6	762.8	86	Ветер, дующий с юго-запада	5		Слабый(ая)(ые) снег		Сплошная (100%) 1140 м	3.2	-10.0
29.01.2025 06:00	-8.0	751.3	763.5	86	Ветер, дующий с юго-запада	5		Слабый(ая)(ые) снег		Сплошная (100%) 900 м	3.4	-10.0
29.01.2025 05:30	-8.0	751.3	763.5	86	Ветер, дующий с юго-запада	6		Слабый(ая)(ые) снег	Снег	Сплошная (100%) 1050 м	3.9	-10.0
29.01.2025 05:00	-8.0	751.3	763.5	86	Ветер, дующий с юго-запада	5		Снег		Сплошная (100%) 690 м	2.5	-10.0
29.01.2025 04:30	-8.0	751.3	763.5	86	Ветер, дующий с юго-запада	5		Снег		Сплошная (100%) 750 м	2.6	-10.0
29.01.2025 04:00	-8.0	751.3	763.5	86	Ветер, дующий с юго-запада	5		Снег		Сплошная (100%) 600 м	2.3	-10.0
29.01.2025 03:30	-8.0	752.1	764.3	86	Ветер, дующий с юго-запада	6		Снег		Сплошная (100%) 630 м	2.1	-10.0
29.01.2025 03:21	-8.0	752.1	764.3	86	Ветер, дующий с юго-запада	6		Снег		Сплошная (100%) 720 м	2.4	-10.0
29.01.2025 03:11	-8.0	752.1	764.3	86	Ветер, дующий с юго-запада	6		Слабый(ая)(ые) снег		Сплошная (100%) 660 м	3.5	-10.0
29.01.2025 03:00	-9.0	752.0	764.3	93	Ветер, дующий с юго-запада	5		Слабый(ая)(ые) снег		Сплошная (100%) 960 м	5.0	-10.0
29.01.2025 02:30	-9.0	752.0	764.3	86	Ветер, дующий с юго-запада	5		Слабый(ая)(ые) снег		Сплошная (100%) 960 м	5.0	-11.0
29.01.2025 02:00	-9.0	752.7	765.0	86	Ветер, дующий с юго-запада	5		Слабый(ая)(ые) снег		Сплошная (100%) 1020 м	5.0	-11.0
29.01.2025 01:30	-9.0	752.7	765.0	86	Ветер, дующий с юго-запада	5		Слабый(ая)(ые) снег		Сплошная (100%) 960 м	4.4	-11.0
29.01.2025 01:00	-9.0	752.7	765.0	86	Ветер, дующий с юго-запада	5		Слабый(ая)(ые) снег		Сплошная (100%) 1230 м	3.1	-11.0
29.01.2025 00:30	-9.0	752.7	765.0	86	Ветер, дующий с юго-запада	5		Слабый(ая)(ые) снег	Снег	Сплошная (100%) 1080 м	3.3	-11.0
29.01.2025 00:20	-9.0	752.7	765.0	86	Ветер, дующий с юго-запада	4		Слабый(ая)(ые) снег		Сплошная (100%) 930 м	4.0	-11.0
29.01.2025 00:00	-9.0	753.5	765.8	86	Ветер, дующий с юго-запада	4		Снег		Сплошная (100%) 720 м	2.5	-11.0
28.01.2025 23:50	-9.0	753.5	765.8	86	Ветер, дующий с юго-запада	4		Снег		Сплошная (100%) 750 м	2.6	-11.0
28.01.2025 23:30	-9.0	753.5	765.8	86	Ветер, дующий с юго-запада	5		Слабый(ая)(ые) снег	Снег	Сплошная (100%) 660 м	3.5	-11.0
28.01.2025 23:00	-9.0	753.5	765.8	86	Ветер, дующий с западо-юго-запада	5		Снег		Сплошная (100%) 750 м	2.0	-11.0
28.01.2025 22:30	-9.0	753.5	765.8	86	Ветер, дующий с западо-юго-запада	6		Снег		Сплошная (100%) 1020 м	2.2	-11.0
28.01.2025 22:00	-10.0	753.5	765.8	92	Ветер, дующий с западо-юго-запада	5		Снег		Сплошная (100%) 900 м	2.0	-11.0
28.01.2025 21:30	-10.0	753.5	765.8	85	Ветер, дующий с западо-юго-запада	5		Снег		Сплошная (100%) 660 м	2.2	-12.0
28.01.2025 21:00	-10.0	754.3	766.6	85	Ветер, дующий с западо-юго-запада	5		Снег		Сплошная (100%) 510 м	2.8	-12.0
28.01.2025 20:56	-10.0	753.5	765.8	85	Ветер, дующий с западо-юго-запада	6		Слабый(ая)(ые) снег		Сплошная (100%) 420 м	4.5	-12.0
28.01.2025 20:30	-10.0	753.5	765.8	85	Ветер, дующий с западо-юго-запада	6		Слабый(ая)(ые) снег		Сплошная (100%) 390 м	8.0	-12.0
28.01.2025 20:14	-10.0	754.3	766.6	85	Ветер, дующий с западо-юго-запада	5		Слабый(ая)(ые) снег		Сплошная (100%) 390 м	10.0 и более	-12.0
28.01.2025 20:00	-9.0	754.3	766.6	79	Ветер, дующий с западо-юго-запада	6		Слабый(ая)(ые) снег		Сплошная (100%) 450 м	9.0	-12.0
28.01.2025 19:30	-10.0	754.3	766.6	85	Ветер, дующий с западо-юго-запада	7		Слабый(ая)(ые) снег		Сплошная (100%) 480 м	10.0 и более	-12.0
28.01.2025 19:00	-9.0	754.3	766.6	86	Ветер, дующий с западо-юго-запада	5		Слабый(ая)(ые) снег		Сплошная (100%) 390 м	10.0 и более	-11.0
28.01.2025 18:51	-9.0	754.3	766.6	79	Ветер, дующий с запада	5		Слабый(ая)(ые) снег		Сплошная (100%) 390 м	10.0 и более	-12.0
28.01.2025 18:30	-9.0	754.3	766.6	79	Ветер, дующий с западо-юго-запада	4		Слабый(ая)(ые) снег		Сплошная (100%) 510 м	10.0 и более	-12.0
28.01.2025 18:00	-9.0	754.3	766.6	79	Ветер, дующий с запада	5		Слабый(ая)(ые) снег		Сплошная (100%) 480 м	10.0 и более	-12.0
28.01.2025 17:30	-9.0	754.3	766.6	79	Ветер, дующий с запада	6		Слабый(ая)(ые) снег		Сплошная (100%) 810 м	10.0 и более	-12.0
28.01.2025 17:00	-9.0	754.3	766.6	79	Ветер, дующий с запада	6		Слабый(ая)(ые) снег		Сплошная (100%) 1020 м	10.0 и более	-12.0
28.01.2025 16:30	-10.0	754.3	766.6	85	Ветер, дующий с запада	5		Слабый(ая)(ые) снег		Сплошная (100%) 1080 м	9.0	-12.0
28.01.2025 16:00	-10.0	754.3	766.6	85	Ветер, дующий с западо-юго-запада	5		Слабый(ая)(ые) снег		Сплошная (100%) 1050 м	6.0	-12.0
28.01.2025 15:57	-10.0	754.3	766.6	85	Ветер, дующий с запада	5		Слабый(ая)(ые) снег		Сплошная (100%) 1050 м	5.0	-12.0
28.01.2025 15:41	-10.0	754.3	766.6	85	Ветер, дующий с запада	5		Слабый(ая)(ые) снег		Сплошная (100%) 1050 м	4.8	-12.0
28.01.2025 15:30	-10.0	754.3	766.6	85	Ветер, дующий с запада	5		Слабый(ая)(ые) снег		Сплошная (100%) 1140 м	5.0	-12.0
28.01.2025 15:18	-10.0	754.3	766.6	85	Ветер, дующий с запада	5		Слабый(ая)(ые) снег		Сплошная (100%) 1140 м	4.2	-12.0
28.01.2025 15:00	-10.0	754.3	766.6	85	Ветер, дующий с запада	6		Слабый(ая)(ые) снег		Сплошная (100%) 1200 м	8.0	-12.0
28.01.2025 14:57	-10.0	754.3	766.6	79	Ветер, дующий с запада	6		Слабый(ая)(ые) снег		Сплошная (100%) 1200 м	8.0	-13.0
28.01.2025 14:39	-10.0	754.3	766.6	79	Ветер, дующий с запада	7		Слабый(ая)(ые) снег		Сплошная (100%) 1110 м	4.9	-13.0
28.01.2025 14:30	-10.0	754.3	766.6	79	Ветер, дующий с запада	7		Слабый(ая)(ые) снег		Сплошная (100%) 1260 м	10.0 и более	-13.0
28.01.2025 14:00	-10.0	754.3	766.6	79	Ветер, дующий с запада	7		Слабый(ая)(ые) снег		Сплошная (100%) 780 м	5.0	-13.0
28.01.2025 13:30	-11.0	754.2	766.6	85	Ветер, дующий с запада	6		Слабый(ая)(ые) снег		Сплошная (100%) 780 м	5.0	-13.0
28.01.2025 13:00	-11.0	754.2	766.6	79	Ветер, дующий с запада	6		Слабый(ая)(ые) снег, поземок, снег		Сплошная (100%) 630 м	5.0	-14.0
28.01.2025 12:30	-11.0	754.2	766.6	79	Ветер, дующий с запада	7		Слабый(ая)(ые) снег, поземок, снег		Сплошная (100%) 1260 м	10.0 и более	-14.0
28.01.2025 12:00	-12.0	754.2	766.6	85	Ветер, дующий с запада	8		Слабый(ая)(ые) снег, поземок, снег		Сплошная (100%) 930 м	7.0	-14.0
28.01.2025 11:47	-12.0	754.2	766.6	85	Ветер, дующий с запада	7		Слабый(ая)(ые) снег, поземок, снег		Сплошная (100%) 690 м	7.0	-14.0
28.01.2025 11:30	-12.0	754.2	766.6	85	Ветер, дующий с запада	7		Слабый(ая)(ые) снег, поземок, снег	Снег	Сплошная (100%) 870 м	4.9	-14.0
28.01.2025 11:15	-12.0	754.2	766.6	79	Ветер, дующий с запада	7		Слабый(ая)(ые) снег, поземок, снег		Сплошная (100%) 720 м	5.0	-15.0
28.01.2025 11:00	-12.0	754.2	766.6	85	Ветер, дующий с запада	7		Снег, поземок, снег		Сплошная (100%) 690 м	2.1	-14.0
28.01.2025 10:32	-12.0	754.2	766.6	85	Ветер, дующий с запада	7		Снег, поземок, снег		Сплошная (100%) 360 м	2.2	-14.0
28.01.2025 10:30	-12.0	754.2	766.6	79	Ветер, дующий с запада	7		Снег, поземок, снег		Сплошная (100%) 510 м	2.5	-15.0
28.01.2025 10:19	-12.0	754.2	766.6	79	Ветер, дующий с запада	6		Снег, поземок, снег		Сплошная (100%) 480 м	2.8	-15.0
28.01.2025 10:00	-13.0	754.1	766.6	85	Ветер, дующий с запада	8		Слабый(ая)(ые) снег, поземок, снег		Сплошная (100%) 480 м	4.8	-15.0
28.01.2025 09:47	-13.0	753.3	765.8	85	Ветер, дующий с запада	7		Слабый(ая)(ые) снег, поземок, снег		Сплошная (100%) 540 м	4.9	-15.0
28.01.2025 09:30	-13.0	753.3	765.8	85	Ветер, дующий с запада	8		Слабый(ая)(ые) снег, поземок, снег	Снег	Сплошная (100%) 510 м	5.0	-15.0
28.01.2025 09:12	-13.0	753.3	765.8	78	Ветер, дующий с запада	7		Слабый(ая)(ые) снег, поземок, снег		Сплошная (100%) 390 м	5.0	-16.0
28.01.2025 09:00	-13.0	753.3	765.8	78	Ветер, дующий с запада	7		Снег, поземок, снег		Сплошная (100%) 360 м	2.8	-16.0
28.01.2025 08:30	-14.0	753.3	765.8	85	Ветер, дующий с запада	7		Снег, поземок, снег		Сплошная (100%) 390 м	2.3	-16.0
28.01.2025 08:26	-14.0	753.3	765.8	85	Ветер, дующий с запада	6		Снег, поземок, снег		Сплошная (100%) 360 м	2.5	-16.0
28.01.2025 08:08	-14.0	753.3	765.8	78	Ветер, дующий с запада	8		Слабый(ая)(ые) снег, поземок, снег		Сплошная (100%) 360 м	4.1	-17.0
28.01.2025 08:00	-14.0	753.3	765.8	78	Ветер, дующий с запада	8		Слабый(ая)(ые) снег		Сплошная (100%) 390 м	5.0	-17.0
28.01.2025 07:30	-14.0	753.3	765.8	72	Ветер, дующий с запада	8				Разорванная (60-90%) 450 м	10.0 и более	-18.0
28.01.2025 07:00	-15.0	753.2	765.8	78	Ветер, дующий с запада	7				Незначительная (10-30%) 660 м	10.0 и более	-18.0
28.01.2025 06:30	-15.0	753.2	765.8	72	Ветер, дующий с западо-юго-запада	6				Незначительная (10-30%) 660 м	10.0 и более	-19.0
28.01.2025 06:00	-17.0	753.1	765.8	78	Ветер, дующий с запада	5				Нет существенной облачности	10.0 и более	-20.0
28.01.2025 05:30	-17.0	753.1	765.8	78	Ветер, дующий с запада	6				Нет существенной облачности	10.0 и более	-20.0
28.01.2025 05:00	-16.0	752.4	765.0	72	Ветер, дующий с запада	6				Нет существенной облачности	10.0 и более	-20.0
28.01.2025 04:30	-16.0	752.4	765.0	72	Ветер, дующий с запада	8				Нет существенной облачности	10.0 и более	-20.0
28.01.2025 04:00	-16.0	752.4	765.0	72	Ветер, дующий с запада	7				Нет существенной облачности	10.0 и более	-20.0
28.01.2025 03:30	-16.0	752.4	765.0	72	Ветер, дующий с запада	7				Нет существенной облачности	10.0 и более	-20.0
28.01.2025 03:00	-15.0	752.5	765.0	72	Ветер, дующий с запада	7				Нет существенной облачности	10.0 и более	-19.0
28.01.2025 02:30	-15.0	752.5	765.0	72	Ветер, дующий с запада	7				Нет существенной облачности	10.0 и более	-19.0
28.01.2025 02:00	-14.0	752.5	765.0	66	Ветер, дующий с запада	8				Нет существенной облачности	10.0 и более	-19.0
28.01.2025 01:30	-14.0	752.5	765.0	72	Ветер, дующий с запада	8				Нет существенной облачности	10.0 и более	-18.0
28.01.2025 01:00	-13.0	752.5	765.0	72	Ветер, дующий с западо-юго-запада	6				Нет существенной облачности	10.0 и более	-17.0
28.01.2025 00:30	-13.0	752.5	765.0	72	Ветер, дующий с западо-юго-запада	5				Нет существенной облачности	10.0 и более	-17.0
28.01.2025 00:00	-13.0	752.5	765.0	78	Ветер, дующий с западо-юго-запада	5				Нет существенной облачности	10.0 и более	-16.0
27.01.2025 23:30	-12.0	752.6	765.0	72	Ветер, дующий с западо-юго-запада	7				Нет существенной облачности	10.0 и более	-16.0
27.01.2025 23:00	-11.0	753.4	765.8	73	Ветер, дующий с западо-юго-запада	7				Нет существенной облачности	10.0 и более	-15.0
27.01.2025 22:30	-11.0	753.4	765.8	73	Ветер, дующий с западо-юго-запада	6				Нет существенной облачности	10.0 и более	-15.0
27.01.2025 22:00	-12.0	753.4	765.8	79	Ветер, дующий с западо-юго-запада	4				Незначительная (10-30%) 450 м	10.0 и более	-15.0
27.01.2025 21:30	-14.0	753.3	765.8	78	Ветер, дующий с юга	3				Незначительная (10-30%) 450 м	10.0 и более	-17.0
27.01.2025 21:00	-14.0	753.3	765.8	78	Ветер, дующий с юга	3				Незначительная (10-30%) 390 м	10.0 и более	-17.0
27.01.2025 20:30	-15.0	754.0	766.6	85	Ветер, дующий с юга	3				Нет существенной облачности	10.0 и более	-17.0
27.01.2025 20:00	-16.0	754.0	766.6	85	Ветер, дующий с юга	3				Нет существенной облачности	10.0 и более	-18.0
27.01.2025 19:30	-15.0	754.0	766.6	78	Ветер, дующий с юга	4				Нет существенной облачности	10.0 и более	-18.0
27.01.2025 19:00	-16.0	754.0	766.6	85	Ветер, дующий с юга	3				Нет существенной облачности	10.0 и более	-18.0
27.01.2025 18:30	-15.0	754.0	766.6	78	Ветер, дующий с юга	3				Нет существенной облачности	10.0 и более	-18.0
27.01.2025 18:00	-15.0	754.7	767.3	78	Ветер, дующий с юга	3				Нет существенной облачности	10.0 и более	-18.0
27.01.2025 17:30	-14.0	754.8	767.3	78	Ветер, дующий с юга	3				Нет существенной облачности	10.0 и более	-17.0
27.01.2025 17:00	-13.0	754.8	767.3	78	Ветер, дующий с юго-юго-запада	2				Нет существенной облачности	10.0 и более	-16.0
27.01.2025 16:30	-13.0	754.8	767.3	78	Ветер, дующий с юго-юго-запада	3				Нет существенной облачности	10.0 и более	-16.0
27.01.2025 16:00	-12.0	754.2	766.6	67	Ветер, дующий с юга	2				Нет существенной облачности	10.0 и более	-17.0
27.01.2025 15:30	-12.0	754.9	767.3	67	Ветер, дующий с юго-юго-запада	3				Нет существенной облачности	10.0 и более	-17.0
27.01.2025 15:00	-12.0	754.9	767.3	67	Ветер, дующий с юго-юго-запада	4				Нет существенной облачности	10.0 и более	-17.0
27.01.2025 14:30	-12.0	754.9	767.3	61	Ветер, дующий с юго-юго-запада	4				Нет существенной облачности	10.0 и более	-18.0
27.01.2025 14:00	-12.0	754.9	767.3	61	Ветер, дующий с юго-юго-запада	4				Нет существенной облачности	10.0 и более	-18.0
27.01.2025 13:30	-13.0	754.8	767.3	66	Ветер, дующий с юга	4				Нет существенной облачности	10.0 и более	-18.0
27.01.2025 13:00	-13.0	754.8	767.3	66	Ветер, дующий с юга	4				Нет существенной облачности	10.0 и более	-18.0
27.01.2025 12:30	-14.0	755.5	768.1	66	Ветер, дующий с юга	3				Нет существенной облачности	10.0 и более	-19.0
27.01.2025 12:00	-14.0	755.5	768.1	61	Ветер, дующий с юга	4				Нет существенной облачности	10.0 и более	-20.0
27.01.2025 11:30	-15.0	756.3	768.9	66	Ветер, дующий с юга	4				Нет существенной облачности	10.0 и более	-20.0
27.01.2025 11:00	-16.0	756.2	768.9	66	Ветер, дующий с юга	5				Нет существенной облачности	10.0 и более	-21.0
27.01.2025 10:30	-16.0	756.2	768.9	66	Ветер, дующий с юга	5				Нет существенной облачности	10.0 и более	-21.0
27.01.2025 10:00	-17.0	756.2	768.9	65	Ветер, дующий с юга	5				Нет существенной облачности	10.0 и более	-22.0
27.01.2025 09:30	-18.0	756.8	769.6	71	Ветер, дующий с юга	4				Нет существенной облачности	10.0 и более	-22.0
27.01.2025 09:00	-19.0	756.8	769.6	71	Ветер, дующий с юго-юго-востока	4				Нет существенной облачности	10.0 и более	-23.0
27.01.2025 08:30	-20.0	756.7	769.6	77	Ветер, дующий с юго-юго-востока	4				Нет существенной облачности	10.0 и более	-23.0
27.01.2025 08:00	-20.0	756.7	769.6	77	Ветер, дующий с юго-юго-востока	4				Нет существенной облачности	10.0 и более	-23.0
27.01.2025 07:30	-20.0	757.5	770.4	71	Ветер, дующий с юго-юго-востока	4				Нет существенной облачности	10.0 и более	-24.0
27.01.2025 07:00	-19.0	757.6	770.4	71	Ветер, дующий с юго-юго-востока	4				Нет существенной облачности	10.0 и более	-23.0
27.01.2025 06:30	-20.0	757.5	770.4	77	Ветер, дующий с юго-востока	3				Нет существенной облачности	10.0 и более	-23.0
27.01.2025 06:00	-20.0	757.5	770.4	77	Ветер, дующий с юго-юго-востока	4				Нет существенной облачности	10.0 и более	-23.0
27.01.2025 05:30	-20.0	757.5	770.4	77	Ветер, дующий с юго-юго-востока	4				Нет существенной облачности	10.0 и более	-23.0
27.01.2025 05:00	-20.0	758.2	771.1	71	Ветер, дующий с юго-юго-востока	4				Нет существенной облачности	10.0 и более	-24.0
27.01.2025 04:30	-20.0	758.2	771.1	71	Ветер, дующий с юго-востока	3				Нет существенной облачности	10.0 и более	-24.0
27.01.2025 04:00	-20.0	758.2	771.1	71	Ветер, дующий с юго-юго-востока	3				Нет существенной облачности	10.0 и более	-24.0
27.01.2025 03:30	-19.0	758.3	771.1	71	Ветер, дующий с юго-юго-востока	3				Нет существенной облачности	10.0 и более	-23.0
27.01.2025 03:00	-20.0	759.0	771.9	77	Ветер, дующий с юго-юго-востока	3				Нет существенной облачности	10.0 и более	-23.0
27.01.2025 02:30	-21.0	758.9	771.9	77	Ветер, дующий с юго-востока	3				Нет существенной облачности	10.0 и более	-24.0
27.01.2025 02:00	-20.0	759.8	772.7	77	Ветер, дующий с юго-востока	3				Нет существенной облачности	10.0 и более	-23.0
27.01.2025 01:30	-20.0	759.8	772.7	77	Ветер, дующий с юго-юго-востока	2				Нет существенной облачности	10.0 и более	-23.0
27.01.2025 01:00	-19.0	759.8	772.7	71	Ветер, дующий с юго-юго-востока	2				Нет существенной облачности	10.0 и более	-23.0
27.01.2025 00:30	-19.0	759.8	772.7	71	Ветер, дующий с юго-юго-востока	4				Нет существенной облачности	10.0 и более	-23.0
27.01.2025 00:00	-19.0	760.5	773.4	71	Ветер, дующий с юго-востока	3				Нет существенной облачности	10.0 и более	-23.0
26.01.2025 23:30	-19.0	760.5	773.4	71	Ветер, дующий с юго-востока	3				Нет существенной облачности	10.0 и более	-23.0
26.01.2025 23:00	-19.0	761.0	773.9	71	Ветер, дующий с юго-востока	3				Нет существенной облачности	10.0 и более	-23.0
26.01.2025 22:30	-19.0	761.0	773.9	71	Ветер, дующий с юго-востока	2				Нет существенной облачности	10.0 и более	-23.0
26.01.2025 22:00	-18.0	761.1	773.9	71	Ветер, дующий с юго-востока	4				Нет существенной облачности	10.0 и более	-22.0
26.01.2025 21:30	-18.0	761.1	773.9	71	Ветер, дующий с юго-юго-востока	5				Нет существенной облачности	10.0 и более	-22.0
26.01.2025 21:00	-18.0	761.8	774.7	65	Ветер, дующий с юго-юго-востока	5				Нет существенной облачности	10.0 и более	-23.0
26.01.2025 20:30	-19.0	761.8	774.7	71	Ветер, дующий с юго-востока	4				Нет существенной облачности	10.0 и более	-23.0
26.01.2025 20:00	-20.0	761.7	774.7	77	Ветер, дующий с юго-юго-востока	4				Нет существенной облачности	10.0 и более	-23.0
26.01.2025 19:30	-20.0	762.5	775.5	77	Ветер, дующий с юго-юго-востока	3				Нет существенной облачности	10.0 и более	-23.0
26.01.2025 19:00	-20.0	762.5	775.5	71	Ветер, дующий с юго-востока	4				Нет существенной облачности	10.0 и более	-24.0
26.01.2025 18:30	-20.0	762.5	775.5	71	Ветер, дующий с юго-востока	3				Нет существенной облачности	10.0 и более	-24.0
26.01.2025 18:00	-20.0	762.5	775.5	77	Ветер, дующий с юго-востока	3				Нет существенной облачности	10.0 и более	-23.0
26.01.2025 17:30	-20.0	762.5	775.5	77	Ветер, дующий с юго-востока	4				Нет существенной облачности	10.0 и более	-23.0
26.01.2025 17:00	-19.0	763.3	776.2	71	Ветер, дующий с юго-востока	4				Нет существенной облачности	10.0 и более	-23.0
26.01.2025 16:30	-19.0	763.3	776.2	77	Ветер, дующий с востоко-юго-востока	3				Нет существенной облачности	10.0 и более	-22.0
26.01.2025 16:00	-17.0	763.4	776.2	71	Ветер, дующий с юго-востока	4				Нет существенной облачности	10.0 и более	-21.0
26.01.2025 15:30	-16.0	763.4	776.2	72	Ветер, дующий с юго-востока	3				Нет существенной облачности	10.0 и более	-20.0
26.01.2025 15:00	-14.0	763.5	776.2	61	Ветер, дующий с юго-юго-востока	3				Нет существенной облачности	10.0 и более	-20.0
26.01.2025 14:30	-14.0	763.5	776.2	61	Ветер, дующий с юго-юго-востока	3				Нет существенной облачности	10.0 и более	-20.0
26.01.2025 14:00	-14.0	763.5	776.2	61	Ветер, дующий с юга	2				Нет существенной облачности	10.0 и более	-20.0
26.01.2025 13:30	-15.0	764.3	777.0	60	Ветер, дующий с юга	2				Нет существенной облачности	10.0 и более	-21.0
26.01.2025 13:00	-16.0	764.2	777.0	66	Ветер, дующий с юго-юго-востока	3				Нет существенной облачности	10.0 и более	-21.0
26.01.2025 12:30	-17.0	764.2	777.0	71	Ветер, дующий с юго-юго-востока	3				Нет существенной облачности	10.0 и более	-21.0
26.01.2025 12:00	-17.0	764.8	777.7	65	Ветер, дующий с юга	3				Нет существенной облачности	10.0 и более	-22.0
26.01.2025 11:30	-18.0	764.8	777.7	71	Ветер, дующий с юга	3				Нет существенной облачности	10.0 и более	-22.0
26.01.2025 11:00	-19.0	764.7	777.7	71	Ветер, дующий с юга	3				Нет существенной облачности	10.0 и более	-23.0
26.01.2025 10:30	-21.0	764.6	777.7	77	Ветер, дующий с юга	3				Нет существенной облачности	10.0 и более	-24.0
26.01.2025 10:00	-22.0	765.4	778.5	77	Ветер, дующий с юга	4				Нет существенной облачности	10.0 и более	-25.0
26.01.2025 09:30	-22.0	765.4	778.5	70	Ветер, дующий с юга	3				Нет существенной облачности	10.0 и более	-26.0
26.01.2025 09:00	-23.0	765.3	778.5	70	Ветер, дующий с юго-юго-востока	2				Нет существенной облачности	10.0 и более	-27.0
26.01.2025 08:30	-25.0	765.2	778.5	76	Ветер, дующий с юго-востока	2				Нет существенной облачности	10.0 и более	-28.0
26.01.2025 08:00	-26.0	765.2	778.5	83	Ветер, дующий с юго-востока	2				Нет существенной облачности	10.0 и более	-28.0
26.01.2025 07:30	-26.0	765.2	778.5	76	Ветер, дующий с юго-юго-востока	2				Нет существенной облачности	10.0 и более	-29.0
26.01.2025 07:00	-26.0	765.2	778.5	76	Ветер, дующий с юго-юго-востока	3				Нет существенной облачности	10.0 и более	-29.0
26.01.2025 06:30	-26.0	765.2	778.5	83	Ветер, дующий с юго-юго-востока	4				Нет существенной облачности	10.0 и более	-28.0
26.01.2025 06:00	-25.0	765.2	778.5	76	Ветер, дующий с юго-юго-востока	3				Нет существенной облачности	10.0 и более	-28.0
26.01.2025 05:30	-25.0	765.2	778.5	76	Ветер, дующий с юга	4				Нет существенной облачности	10.0 и более	-28.0
26.01.2025 05:00	-25.0	765.2	778.5	76	Ветер, дующий с юго-юго-востока	2				Нет существенной облачности	10.0 и более	-28.0
26.01.2025 04:30	-25.0	765.2	778.5	76	Ветер, дующий с юго-юго-востока	4				Нет существенной облачности	10.0 и более	-28.0
26.01.2025 04:00	-25.0	765.2	778.5	76	Ветер, дующий с юго-юго-востока	3				Нет существенной облачности	10.0 и более	-28.0
26.01.2025 03:30	-25.0	765.2	778.5	83	Ветер, дующий с юга	3				Нет существенной облачности	10.0 и более	-27.0
26.01.2025 03:00	-24.0	766.1	779.3	76	Ветер, дующий с юга	3				Нет существенной облачности	10.0 и более	-27.0
26.01.2025 02:30	-24.0	766.1	779.3	76	Ветер, дующий с юга	3				Нет существенной облачности	10.0 и более	-27.0
26.01.2025 02:00	-24.0	766.1	779.3	76	Ветер, дующий с юга	2				Нет существенной облачности	10.0 и более	-27.0
26.01.2025 01:30	-23.0	766.1	779.3	77	Ветер, дующий с юго-юго-востока	3				Нет существенной облачности	10.0 и более	-26.0
26.01.2025 01:00	-23.0	766.1	779.3	77	Ветер, дующий с юго-юго-востока	3				Нет существенной облачности	10.0 и более	-26.0
26.01.2025 00:30	-23.0	766.8	780.0	77	Ветер, дующий с юго-юго-востока	3				Нет существенной облачности	10.0 и более	-26.0
26.01.2025 00:00	-23.0	766.8	780.0	77	Ветер, дующий с юго-юго-востока	3				Нет существенной облачности	10.0 и более	-26.0
25.01.2025 23:30	-22.0	766.9	780.0	77	Ветер, дующий с юго-юго-востока	3				Нет существенной облачности	10.0 и более	-25.0
25.01.2025 23:00	-22.0	766.9	780.0	77	Ветер, дующий с юго-юго-востока	4				Нет существенной облачности	10.0 и более	-25.0
25.01.2025 22:30	-22.0	766.9	780.0	77	Ветер, дующий с юга	4				Нет существенной облачности	10.0 и более	-25.0
25.01.2025 22:00	-21.0	766.9	780.0	77	Ветер, дующий с юга	3				Нет существенной облачности	10.0 и более	-24.0
25.01.2025 21:30	-20.0	767.7	780.8	71	Ветер, дующий с юго-юго-востока	4				Нет существенной облачности	10.0 и более	-24.0
25.01.2025 21:00	-20.0	767.7	780.8	71	Ветер, дующий с юго-юго-востока	3				Нет существенной облачности	10.0 и более	-24.0
25.01.2025 20:30	-20.0	767.7	780.8	77	Ветер, дующий с юга	4				Нет существенной облачности	10.0 и более	-23.0
25.01.2025 20:00	-19.0	767.8	780.8	71	Ветер, дующий с юга	4				Нет существенной облачности	10.0 и более	-23.0
25.01.2025 19:30	-19.0	768.6	781.6	77	Ветер, дующий с юга	4				Нет существенной облачности	10.0 и более	-22.0
25.01.2025 19:00	-20.0	768.5	781.6	77	Ветер, дующий с юга	4				Нет существенной облачности	10.0 и более	-23.0
25.01.2025 18:30	-19.0	768.6	781.6	71	Ветер, дующий с юга	4				Нет существенной облачности	10.0 и более	-23.0
25.01.2025 18:00	-19.0	768.6	781.6	71	Ветер, дующий с юго-юго-востока	4				Нет существенной облачности	10.0 и более	-23.0
25.01.2025 17:30	-18.0	768.6	781.6	71	Ветер, дующий с юго-юго-востока	4				Нет существенной облачности	10.0 и более	-22.0
25.01.2025 17:00	-18.0	768.6	781.6	78	Ветер, дующий с юго-юго-востока	4				Нет существенной облачности	10.0 и более	-21.0
25.01.2025 16:30	-17.0	769.4	782.3	71	Ветер, дующий с юга	5				Нет существенной облачности	10.0 и более	-21.0
25.01.2025 16:00	-16.0	769.4	782.3	66	Ветер, дующий с юга	5				Нет существенной облачности	10.0 и более	-21.0
25.01.2025 15:30	-15.0	769.5	782.3	66	Ветер, дующий с юга	5				Нет существенной облачности	10.0 и более	-20.0
25.01.2025 15:00	-15.0	770.3	783.1	66	Ветер, дующий с юга	5				Нет существенной облачности	10.0 и более	-20.0
25.01.2025 14:30	-15.0	770.3	783.1	66	Ветер, дующий с юга	5				Нет существенной облачности	10.0 и более	-20.0
25.01.2025 14:00	-15.0	770.3	783.1	66	Ветер, дующий с юга	5				Нет существенной облачности	10.0 и более	-20.0
25.01.2025 13:30	-15.0	770.3	783.1	66	Ветер, дующий с юга	4				Нет существенной облачности	10.0 и более	-20.0
25.01.2025 13:00	-15.0	770.9	783.8	66	Ветер, дующий с юга	4				Нет существенной облачности	10.0 и более	-20.0
25.01.2025 12:30	-16.0	770.9	783.8	66	Ветер, дующий с юга	4				Нет существенной облачности	10.0 и более	-21.0
25.01.2025 12:00	-16.0	770.9	783.8	66	Ветер, дующий с юга	5				Нет существенной облачности	10.0 и более	-21.0
25.01.2025 11:30	-17.0	771.6	784.6	65	Ветер, дующий с юга	5				Нет существенной облачности	10.0 и более	-22.0
25.01.2025 11:00	-17.0	771.6	784.6	65	Ветер, дующий с юга	5				Нет существенной облачности	10.0 и более	-22.0
25.01.2025 10:30	-18.0	771.6	784.6	65	Ветер, дующий с юга	5				Незначительная (10-30%) 450 м	10.0 и более	-23.0
25.01.2025 10:00	-18.0	772.4	785.4	65	Ветер, дующий с юга	5				Незначительная (10-30%) 510 м	10.0 и более	-23.0
25.01.2025 09:30	-19.0	772.3	785.4	65	Ветер, дующий с юга	5				Нет существенной облачности	10.0 и более	-24.0
25.01.2025 09:00	-19.0	772.3	785.4	65	Ветер, дующий с юга	5				Нет существенной облачности	10.0 и более	-24.0
25.01.2025 08:30	-20.0	772.3	785.4	71	Ветер, дующий с юга	5				Нет существенной облачности	10.0 и более	-24.0
25.01.2025 08:00	-20.0	773.0	786.1	65	Ветер, дующий с юга	5				Нет существенной облачности	10.0 и более	-25.0
25.01.2025 07:30	-20.0	773.0	786.1	65	Ветер, дующий с юго-юго-востока	5				Нет существенной облачности	10.0 и более	-25.0
25.01.2025 07:00	-20.0	773.0	786.1	65	Ветер, дующий с юга	5				Нет существенной облачности	10.0 и более	-25.0
25.01.2025 06:30	-21.0	772.9	786.1	70	Ветер, дующий с юга	5				Нет существенной облачности	10.0 и более	-25.0
25.01.2025 06:00	-21.0	773.7	786.9	70	Ветер, дующий с юго-юго-востока	4				Нет существенной облачности	10.0 и более	-25.0
25.01.2025 05:30	-21.0	773.7	786.9	64	Ветер, дующий с юга	5				Нет существенной облачности	10.0 и более	-26.0
25.01.2025 05:00	-21.0	773.7	786.9	64	Ветер, дующий с юга	5				Нет существенной облачности	10.0 и более	-26.0
25.01.2025 04:30	-21.0	774.5	787.7	64	Ветер, дующий с юга	5				Нет существенной облачности	10.0 и более	-26.0
25.01.2025 04:00	-22.0	774.4	787.7	70	Ветер, дующий с юга	5				Нет существенной облачности	10.0 и более	-26.0
25.01.2025 03:30	-22.0	774.4	787.7	70	Ветер, дующий с юга	4				Нет существенной облачности	10.0 и более	-26.0
25.01.2025 03:00	-22.0	774.4	787.7	64	Ветер, дующий с юга	5				Нет существенной облачности	10.0 и более	-27.0
25.01.2025 02:30	-22.0	774.4	787.7	64	Ветер, дующий с юга	6				Нет существенной облачности	10.0 и более	-27.0
25.01.2025 02:00	-23.0	775.1	788.4	70	Ветер, дующий с юго-юго-востока	4				Нет существенной облачности	10.0 и более	-27.0
25.01.2025 01:30	-23.0	775.1	788.4	70	Ветер, дующий с юга	6				Нет существенной облачности	10.0 и более	-27.0
25.01.2025 01:00	-23.0	775.8	789.2	70	Ветер, дующий с юго-юго-востока	6				Нет существенной облачности	10.0 и более	-27.0
25.01.2025 00:30	-23.0	775.8	789.2	70	Ветер, дующий с юга	5				Нет существенной облачности	10.0 и более	-27.0
25.01.2025 00:00	-23.0	776.5	789.9	70	Ветер, дующий с юга	5				Нет существенной облачности	10.0 и более	-27.0
24.01.2025 23:30	-23.0	776.5	789.9	70	Ветер, дующий с юга	6				Нет существенной облачности	10.0 и более	-27.0
24.01.2025 23:00	-23.0	776.5	789.9	70	Ветер, дующий с юга	5				Нет существенной облачности	10.0 и более	-27.0
24.01.2025 22:30	-24.0	776.5	789.9	70	Ветер, дующий с юга	4				Нет существенной облачности	10.0 и более	-28.0
24.01.2025 22:00	-24.0	777.0	790.4	70	Ветер, дующий с юго-юго-востока	5				Нет существенной облачности	10.0 и более	-28.0
24.01.2025 21:30	-24.0	777.0	790.4	70	Ветер, дующий с юго-юго-востока	5				Нет существенной облачности	10.0 и более	-28.0
24.01.2025 21:00	-25.0	777.7	791.2	76	Ветер, дующий с юго-юго-востока	4				Нет существенной облачности	10.0 и более	-28.0
24.01.2025 20:30	-24.0	777.8	791.2	70	Ветер, дующий с юга	5				Нет существенной облачности	10.0 и более	-28.0
24.01.2025 20:00	-25.0	777.7	791.2	69	Ветер, дующий с юго-юго-востока	5				Нет существенной облачности	10.0 и более	-29.0
24.01.2025 19:30	-25.0	777.7	791.2	76	Ветер, дующий с юго-юго-востока	5				Нет существенной облачности	10.0 и более	-28.0
24.01.2025 19:00	-25.0	778.5	792.0	76	Ветер, дующий с юго-юго-востока	5				Нет существенной облачности	10.0 и более	-28.0
24.01.2025 18:30	-25.0	778.5	792.0	76	Ветер, дующий с юга	4				Нет существенной облачности	10.0 и более	-28.0
24.01.2025 18:00	-24.0	778.5	792.0	70	Ветер, дующий с юга	4				Нет существенной облачности	10.0 и более	-28.0
24.01.2025 17:30	-24.0	778.5	792.0	70	Ветер, дующий с юга	3				Нет существенной облачности	10.0 и более	-28.0
24.01.2025 17:00	-23.0	779.3	792.7	70	Ветер, дующий с юга	4				Нет существенной облачности	10.0 и более	-27.0
24.01.2025 16:30	-22.0	779.3	792.7	64	Ветер, дующий с юга	5				Нет существенной облачности	10.0 и более	-27.0
24.01.2025 16:00	-22.0	779.3	792.7	64	Ветер, дующий с юга	6				Нет существенной облачности	10.0 и более	-27.0
24.01.2025 15:30	-22.0	779.3	792.7	64	Ветер, дующий с юга	7				Нет существенной облачности	10.0 и более	-27.0
24.01.2025 15:00	-22.0	779.3	792.7	58	Ветер, дующий с юга	6				Нет существенной облачности	10.0 и более	-28.0
24.01.2025 14:30	-22.0	779.3	792.7	58	Ветер, дующий с юго-юго-запада	6				Нет существенной облачности	10.0 и более	-28.0
24.01.2025 14:00	-22.0	779.3	792.7	58	Ветер, дующий с юго-юго-запада	6				Нет существенной облачности	10.0 и более	-28.0
24.01.2025 13:30	-22.0	779.3	792.7	58	Ветер, дующий с юга	5				Нет существенной облачности	10.0 и более	-28.0
24.01.2025 13:00	-22.0	779.3	792.7	58	Ветер, дующий с юго-юго-запада	5				Нет существенной облачности	10.0 и более	-28.0
24.01.2025 12:30	-22.0	779.3	792.7	58	Ветер, дующий с юго-юго-запада	5				Нет существенной облачности	10.0 и более	-28.0
24.01.2025 12:00	-23.0	779.3	792.7	64	Ветер, дующий с юго-запада	5				Нет существенной облачности	10.0 и более	-28.0
24.01.2025 11:30	-23.0	779.3	792.7	58	Ветер, дующий с западо-юго-запада	4				Нет существенной облачности	10.0 и более	-29.0
24.01.2025 11:00	-23.0	779.3	792.7	64	Ветер, дующий с западо-юго-запада	5				Нет существенной облачности	10.0 и более	-28.0
24.01.2025 10:30	-25.0	779.2	792.7	69	Ветер, дующий с юго-юго-запада	3				Нет существенной облачности	10.0 и более	-29.0
24.01.2025 10:00	-26.0	779.1	792.7	69	Ветер, дующий с юго-юго-запада	3				Нет существенной облачности	10.0 и более	-30.0
24.01.2025 09:30	-26.0	779.1	792.7	69	Ветер, дующий с западо-юго-запада	4				Нет существенной облачности	10.0 и более	-30.0
24.01.2025 09:00	-26.0	779.1	792.7	69	Ветер, дующий с западо-юго-запада	3				Нет существенной облачности	10.0 и более	-30.0
24.01.2025 08:30	-27.0	778.4	792.0	69	Ветер, дующий с западо-юго-запада	4				Нет существенной облачности	10.0 и более	-31.0
24.01.2025 08:00	-28.0	778.3	792.0	75	Ветер, дующий с запада	3				Нет существенной облачности	10.0 и более	-31.0
24.01.2025 07:30	-28.0	778.3	792.0	75	Ветер, дующий с запада	3				Нет существенной облачности	10.0 и более	-31.0
24.01.2025 07:00	-29.0	777.5	791.2	75	Ветер, дующий с запада	3				Нет существенной облачности	10.0 и более	-32.0
24.01.2025 06:30	-29.0	777.5	791.2	75	Ветер, дующий с запада	4				Нет существенной облачности	10.0 и более	-32.0
24.01.2025 06:00	-30.0	776.6	790.4	83	Ветер, дующий с западо-юго-запада	4				Нет существенной облачности	10.0 и более	-32.0
24.01.2025 05:30	-29.0	776.7	790.4	75	Ветер, дующий с западо-юго-запада	2				Нет существенной облачности	10.0 и более	-32.0
24.01.2025 05:00	-29.0	776.7	790.4	75	Ветер, дующий с запада	3				Нет существенной облачности	10.0 и более	-32.0
24.01.2025 04:30	-29.0	776.2	789.9	75	Ветер, дующий с запада	4				Нет существенной облачности	10.0 и более	-32.0
24.01.2025 04:00	-29.0	776.2	789.9	75	Ветер, дующий с запада	3				Нет существенной облачности	10.0 и более	-32.0
24.01.2025 03:30	-29.0	775.5	789.2	75	Ветер, дующий с запада	3				Нет существенной облачности	10.0 и более	-32.0
24.01.2025 03:00	-29.0	775.5	789.2	75	Ветер, дующий с запада	3				Нет существенной облачности	10.0 и более	-32.0
24.01.2025 02:30	-29.0	774.7	788.4	83	Ветер, дующий с запада	4				Нет существенной облачности	10.0 и более	-31.0
24.01.2025 02:00	-28.0	774.8	788.4	75	Ветер, дующий с запада	3				Нет существенной облачности	10.0 и более	-31.0
24.01.2025 01:30	-28.0	774.1	787.7	75	Ветер, дующий с запада	3				Нет существенной облачности	10.0 и более	-31.0
24.01.2025 01:00	-28.0	774.1	787.7	75	Ветер, дующий с запада	3				Нет существенной облачности	10.0 и более	-31.0
24.01.2025 00:30	-27.0	773.4	786.9	76	Ветер, дующий с запада	4				Нет существенной облачности	10.0 и более	-30.0
24.01.2025 00:00	-27.0	773.4	786.9	76	Ветер, дующий с запада	3				Нет существенной облачности	10.0 и более	-30.0
23.01.2025 23:30	-27.0	772.6	786.1	76	Ветер, дующий с запада	4				Нет существенной облачности	10.0 и более	-30.0
23.01.2025 23:00	-27.0	771.9	785.4	76	Ветер, дующий с запада	4				Нет существенной облачности	10.0 и более	-30.0
23.01.2025 22:30	-26.0	771.9	785.4	76	Ветер, дующий с запада	4				Нет существенной облачности	10.0 и более	-29.0
23.01.2025 22:00	-26.0	771.2	784.6	76	Ветер, дующий с западо-северо-запада	5				Нет существенной облачности	10.0 и более	-29.0
23.01.2025 21:30	-26.0	770.4	783.8	76	Ветер, дующий с западо-северо-запада	5				Рассеянная (40-50%) 1230 м	10.0 и более	-29.0
23.01.2025 21:00	-25.0	769.7	783.1	69	Ветер, дующий с западо-северо-запада	5		Слабый(ая)(ые) снег		Рассеянная (40-50%) 990 м	10.0 и более	-29.0
23.01.2025 20:30	-25.0	769.0	782.3	69	Ветер, дующий с западо-северо-запада	5				Нет существенной облачности	10.0 и более	-29.0
23.01.2025 20:00	-25.0	769.0	782.3	69	Ветер, дующий с западо-северо-запада	5				Рассеянная (40-50%) 1080 м	10.0 и более	-29.0
23.01.2025 19:30	-25.0	768.3	781.6	69	Ветер, дующий с западо-северо-запада	7		Поземок, снег		Рассеянная (40-50%) 840 м	10.0 и более	-29.0
23.01.2025 19:00	-25.0	767.5	780.8	69	Ветер, дующий с западо-северо-запада	7		Поземок, снег		Рассеянная (40-50%) 990 м	10.0 и более	-29.0
23.01.2025 18:30	-24.0	766.7	780.0	70	Ветер, дующий с западо-северо-запада	6		Поземок, снег		Рассеянная (40-50%) 960 м	10.0 и более	-28.0
23.01.2025 18:00	-24.0	766.7	780.0	70	Ветер, дующий с западо-северо-запада	8		Поземок, снег		Разорванная (60-90%) 1290 м	10.0 и более	-28.0
23.01.2025 17:30	-23.0	766.1	779.3	70	Ветер, дующий с западо-северо-запада	8		Слабый(ая)(ые) снег, поземок, снег		Разорванная (60-90%) 540 м	10.0 и более	-27.0
23.01.2025 17:00	-23.0	765.3	778.5	70	Ветер, дующий с запада	8		Слабый(ая)(ые) снег, поземок, снег		Разорванная (60-90%) 900 м	10.0 и более	-27.0
23.01.2025 16:30	-22.0	764.6	777.7	64	Ветер, дующий с запада	7		Слабый(ая)(ые) снег		Сплошная (100%) 780 м	10.0 и более	-27.0
23.01.2025 16:00	-22.0	763.9	777.0	70	Ветер, дующий с запада	6		Слабый(ая)(ые) снег		Сплошная (100%) 660 м	10.0 и более	-26.0
23.01.2025 15:30	-22.0	763.1	776.2	64	Ветер, дующий с запада	7		Поземок, снег		Разорванная (60-90%) 1200 м	10.0 и более	-27.0
23.01.2025 15:00	-22.0	763.1	776.2	64	Ветер, дующий с запада	8		Поземок, снег	Низовая (метель, буря) снег	Сплошная (100%) 750 м	10.0 и более	-27.0
23.01.2025 14:30	-22.0	762.4	775.5	77	Ветер, дующий с западо-северо-запада	8		Слабый(ая)(ые) снег,низовая (метель, буря) снег		Сплошная (100%) 540 м	7.0	-25.0
23.01.2025 14:00	-22.0	761.6	774.7	64	Ветер, дующий с западо-северо-запада	10		Низовая (метель, буря) снег		Разорванная (60-90%) 840 м	7.0	-27.0
23.01.2025 13:50	-22.0	760.9	773.9	64	Ветер, дующий с западо-северо-запада	9		Низовая (метель, буря) снег		Разорванная (60-90%) 780 м	5.0	-27.0
23.01.2025 13:30	-21.0	760.9	773.9	70	Ветер, дующий с запада	9		Низовая (метель, буря) снег		Разорванная (60-90%) 630 м	3.2	-25.0
23.01.2025 13:00	-21.0	760.4	773.4	59	Ветер, дующий с запада	10		Низовая (метель, буря) снег		Разорванная (60-90%) 720 м	8.0	-27.0
23.01.2025 12:30	-21.0	759.7	772.7	64	Ветер, дующий с запада	10		Низовая (метель, буря) снег		Разорванная (60-90%) 1080 м	7.0	-26.0
23.01.2025 12:24	-21.0	759.7	772.7	70	Ветер, дующий с запада	9	14	Низовая (метель, буря) снег		Разорванная (60-90%) 450 м	5.0	-25.0
23.01.2025 12:03	-21.0	759.7	772.7	70	Ветер, дующий с запада	10		Низовая (метель, буря) снег		Сплошная (100%) 390 м	4.2	-25.0
23.01.2025 12:00	-21.0	759.7	772.7	70	Ветер, дующий с запада	10		Низовая (метель, буря) снег		Сплошная (100%) 510 м	4.8	-25.0
23.01.2025 11:53	-21.0	759.7	772.7	70	Ветер, дующий с запада	9		Низовая (метель, буря) снег		Сплошная (100%) 510 м	7.0	-25.0
23.01.2025 11:30	-21.0	758.9	771.9	70	Ветер, дующий с запада	9		Поземок, снег		Разорванная (60-90%) 450 м	10.0 и более	-25.0
23.01.2025 11:00	-21.0	758.9	771.9	70	Ветер, дующий с запада	9		Поземок, снег		Разорванная (60-90%) 600 м	10.0 и более	-25.0
23.01.2025 10:30	-21.0	758.2	771.1	70	Ветер, дующий с запада	8		Поземок, снег		Рассеянная (40-50%) 570 м	10.0 и более	-25.0
23.01.2025 10:00	-21.0	758.2	771.1	70	Ветер, дующий с запада	8		Поземок, снег		Рассеянная (40-50%) 690 м	10.0 и более	-25.0
23.01.2025 09:30	-21.0	757.5	770.4	70	Ветер, дующий с запада	7		Поземок, снег		Рассеянная (40-50%) 870 м	10.0 и более	-25.0
23.01.2025 09:10	-21.0	756.7	769.6	70	Ветер, дующий с запада	8		Поземок, снег		Рассеянная (40-50%) 690 м	10.0 и более	-25.0
23.01.2025 09:00	-21.0	756.7	769.6	77	Ветер, дующий с западо-юго-запада	7				Разорванная (60-90%) 630 м	8.0	-24.0
23.01.2025 08:30	-22.0	756.6	769.6	77	Ветер, дующий с западо-юго-запада	6				Рассеянная (40-50%) 1200 м	10.0 и более	-25.0
23.01.2025 08:00	-22.0	755.9	768.9	77	Ветер, дующий с запада	8		Поземок, снег		Незначительная (10-30%) 660 м	10.0 и более	-25.0
23.01.2025 07:30	-21.0	755.2	768.1	70	Ветер, дующий с запада	8		Поземок, снег		Рассеянная (40-50%) 660 м	10.0 и более	-25.0
23.01.2025 07:00	-21.0	754.4	767.3	70	Ветер, дующий с запада	8		Поземок, снег		Разорванная (60-90%) 600 м	10.0 и более	-25.0
23.01.2025 06:30	-21.0	753.7	766.6	77	Ветер, дующий с западо-юго-запада	9		Слабый(ая)(ые) снег, поземок, снег		Сплошная (100%) 570 м	6.0	-24.0
23.01.2025 06:00	-21.0	753.7	766.6	77	Ветер, дующий с западо-юго-запада	9		Слабый(ая)(ые) снег, поземок, снег	Низовая (метель, буря) снег, снег	Сплошная (100%) 420 м	4.6	-24.0
23.01.2025 05:30	-21.0	752.9	765.8	77	Ветер, дующий с западо-юго-запада	10		Снег,низовая (метель, буря) снег		Сплошная (100%) 450 м	3.0	-24.0
23.01.2025 05:00	-21.0	752.9	765.8	77	Ветер, дующий с западо-юго-запада	10		Снег,низовая (метель, буря) снег		Сплошная (100%) 780 м	2.5	-24.0
23.01.2025 04:30	-21.0	752.2	765.0	77	Ветер, дующий с западо-юго-запада	10		Снег,низовая (метель, буря) снег		Сплошная (100%) 450 м	2.8	-24.0
23.01.2025 04:00	-21.0	752.2	765.0	77	Ветер, дующий с западо-юго-запада	10		Снег,низовая (метель, буря) снег		Сплошная (100%) 450 м	2.6	-24.0
23.01.2025 03:46	-21.0	752.2	765.0	77	Ветер, дующий с западо-юго-запада	10		Снег,низовая (метель, буря) снег		Сплошная (100%) 660 м	2.6	-24.0
23.01.2025 03:40	-21.0	752.2	765.0	77	Ветер, дующий с западо-юго-запада	10		Снег,низовая (метель, буря) снег		Сплошная (100%) 660 м	3.0	-24.0
23.01.2025 03:30	-21.0	752.2	765.0	70	Ветер, дующий с западо-юго-запада	9		Снег, поземок, снег		Сплошная (100%) 1020 м	3.0	-25.0
23.01.2025 03:00	-21.0	752.2	765.0	70	Ветер, дующий с западо-юго-запада	10		Слабый(ая)(ые) снег, поземок, снег		Сплошная (100%) 990 м	4.0	-25.0
23.01.2025 02:30	-21.0	751.5	764.3	70	Ветер, дующий с западо-юго-запада	8		Слабый(ая)(ые) снег, поземок, снег		Сплошная (100%) 1020 м	4.5	-25.0
23.01.2025 02:00	-21.0	751.5	764.3	70	Ветер, дующий с западо-юго-запада	9		Слабый(ая)(ые) снег, поземок, снег		Сплошная (100%) 930 м	4.0	-25.0
23.01.2025 01:30	-21.0	751.5	764.3	70	Ветер, дующий с западо-юго-запада	9		Слабый(ая)(ые) снег, поземок, снег		Сплошная (100%) 1080 м	4.8	-25.0
23.01.2025 01:23	-21.0	751.5	764.3	70	Ветер, дующий с западо-юго-запада	9		Слабый(ая)(ые) снег, поземок, снег		Сплошная (100%) 1080 м	6.0	-25.0
23.01.2025 01:00	-22.0	750.6	763.5	77	Ветер, дующий с западо-юго-запада	8		Слабый(ая)(ые) снег		Сплошная (100%) 930 м	10.0 и более	-25.0
23.01.2025 00:30	-22.0	750.6	763.5	64	Ветер, дующий с запада	9				Рассеянная (40-50%) 1440 м	10.0 и более	-27.0
23.01.2025 00:00	-22.0	750.6	763.5	64	Ветер, дующий с запада	7				Рассеянная (40-50%) 1410 м	10.0 и более	-27.0
22.01.2025 23:30	-22.0	749.9	762.8	64	Ветер, дующий с запада	5				Нет существенной облачности	10.0 и более	-27.0
22.01.2025 23:00	-22.0	749.9	762.8	64	Ветер, дующий с запада	6				Нет существенной облачности	10.0 и более	-27.0
22.01.2025 22:30	-21.0	749.2	762.0	64	Ветер, дующий с запада	6				Нет существенной облачности	10.0 и более	-26.0
22.01.2025 22:00	-20.0	748.5	761.2	65	Ветер, дующий с запада	7				Нет существенной облачности	10.0 и более	-25.0
22.01.2025 21:30	-20.0	747.8	760.5	65	Ветер, дующий с запада	8				Незначительная (10-30%) 900 м	10.0 и более	-25.0
22.01.2025 21:00	-19.0	747.8	760.5	59	Ветер, дующий с запада	8				Незначительная (10-30%) 930 м	10.0 и более	-25.0
22.01.2025 20:30	-19.0	747.0	759.7	65	Ветер, дующий с запада	7				Нет существенной облачности	10.0 и более	-24.0
22.01.2025 20:00	-19.0	747.0	759.7	71	Ветер, дующий с западо-юго-запада	6				Нет существенной облачности	10.0 и более	-23.0
22.01.2025 19:30	-18.0	746.4	759.0	65	Ветер, дующий с запада	9				Нет существенной облачности	10.0 и более	-23.0
22.01.2025 19:00	-18.0	746.4	759.0	71	Ветер, дующий с запада	9	14			Нет существенной облачности	10.0 и более	-22.0
22.01.2025 18:30	-18.0	745.6	758.2	71	Ветер, дующий с запада	8				Нет существенной облачности	10.0 и более	-22.0
22.01.2025 18:25	-17.0	745.2	757.7	65	Ветер, дующий с запада	9				Нет существенной облачности	10.0 и более	-22.0
22.01.2025 18:00	-18.0	745.1	757.7	71	Ветер, дующий с запада	9		Поземок, снег		Незначительная (10-30%) 570 м	10.0 и более	-22.0
22.01.2025 17:30	-18.0	744.3	756.9	71	Ветер, дующий с запада	10		Поземок, снег		Незначительная (10-30%) 690 м	10.0 и более	-22.0
22.01.2025 17:00	-18.0	743.7	756.2	71	Ветер, дующий с запада	11		Поземок, снег		Рассеянная (40-50%) 720 м	10.0 и более	-22.0
22.01.2025 16:30	-18.0	742.9	755.4	71	Ветер, дующий с запада	13	18	Поземок, снег		Рассеянная (40-50%) 1080 м	10.0 и более	-22.0
22.01.2025 16:23	-18.0	742.9	755.4	71	Ветер, дующий с запада	11	18	Поземок, снег		Рассеянная (40-50%) 750 м	10.0 и более	-22.0
22.01.2025 16:00	-17.0	742.9	755.4	65	Ветер, дующий с запада	11		Поземок, снег	Низовая (метель, буря) снег	Нет существенной облачности	10.0 и более	-22.0
22.01.2025 15:40	-17.0	742.1	754.6	71	Ветер, дующий с запада	11	16	Поземок, снег		Нет существенной облачности	10.0 и более	-21.0
22.01.2025 15:30	-17.0	742.1	754.6	78	Ветер, дующий с запада	12		Низовая (метель, буря) снег		Незначительная (10-30%) 360 м	6.0	-20.0
22.01.2025 15:21	-17.0	741.4	753.9	78	Ветер, дующий с запада	10	16	Низовая (метель, буря) снег		Незначительная (10-30%) 360 м	6.0	-20.0
22.01.2025 15:00	-16.0	741.5	753.9	72	Ветер, дующий с запада	11		Низовая (метель, буря) снег	Ливень (ливни), снег	Рассеянная (40-50%) 450 м	5.0	-20.0
22.01.2025 14:54	-16.0	741.5	753.9	72	Ветер, дующий с запада	9		Низовая (метель, буря) снег		Рассеянная (40-50%) 540 м	4.5	-20.0
22.01.2025 14:30	-16.0	740.7	753.1	78	Ветер, дующий с запада	10	15	Ливень (ливни), снег,низовая (метель, буря) снег		Разорванная (60-90%) 480 м, кучево-дождевые облака	1.7	-19.0
22.01.2025 14:00	-15.0	740.0	752.3	72	Ветер, дующий с запада	14		Ливень (ливни), снег,низовая (метель, буря) снег		Разорванная (60-90%) 720 м, кучево-дождевые облака	1.8	-19.0
22.01.2025 13:47	-15.0	740.0	752.3	78	Ветер, дующий с запада	12	17	Ливень (ливни), снег,низовая (метель, буря) снег		Разорванная (60-90%) 630 м, кучево-дождевые облака	1.0	-18.0
22.01.2025 13:43	-15.0	740.0	752.3	78	Ветер, дующий с запада	12		Ливень (ливни), снег,низовая (метель, буря) снег		Разорванная (60-90%) 390 м, кучево-дождевые облака	1.0	-18.0
22.01.2025 13:30	-14.0	739.3	751.6	72	Ветер, дующий с запада	10	15	Слабый(ая)(ые) ливень (ливни), снег,низовая (метель, буря) снег		Разорванная (60-90%) 480 м, кучево-дождевые облака	1.6	-18.0
22.01.2025 13:25	-14.0	739.3	751.6	78	Ветер, дующий с запада	10	15	Слабый(ая)(ые) ливень (ливни), снег,низовая (метель, буря) снег		Разорванная (60-90%) 450 м, кучево-дождевые облака	1.8	-17.0
22.01.2025 13:00	-14.0	739.3	751.6	78	Ветер, дующий с запада	9		Низовая (метель, буря) снег		Разорванная (60-90%) 570 м, кучево-дождевые облака	2.3	-17.0
22.01.2025 12:30	-14.0	739.3	751.6	78	Ветер, дующий с запада	13	19	Низовая (метель, буря) снег		Разорванная (60-90%) 450 м, кучево-дождевые облака	1.3	-17.0
22.01.2025 12:28	-14.0	739.3	751.6	78	Ветер, дующий с запада	13	19	Низовая (метель, буря) снег		Разорванная (60-90%) 600 м, кучево-дождевые облака	1.0	-17.0
22.01.2025 12:15	-14.0	738.5	750.8	78	Ветер, дующий с запада	12		Низовая (метель, буря) снег		Разорванная (60-90%) 480 м, кучево-дождевые облака	1.2	-17.0
22.01.2025 12:00	-14.0	738.5	750.8	78	Ветер, дующий с запада	12		Слабый(ая)(ые) ливень (ливни), снег,низовая (метель, буря) снег	Ливень (ливни), снег	Рассеянная (40-50%) 600 м, кучево-дождевые облака	1.5	-17.0
22.01.2025 11:30	-13.0	738.6	750.8	72	Ветер, дующий с западо-юго-запада	15		Ливень (ливни), снег,низовая (метель, буря) снег		Разорванная (60-90%) 480 м, кучево-дождевые облака	1.0	-17.0
22.01.2025 11:20	-12.0	737.9	750.1	79	Ветер, дующий с западо-юго-запада	12	19	Ливень (ливни), снег,низовая (метель, буря) снег		Разорванная (60-90%) 330 м, кучево-дождевые облака	0.6	-15.0
22.01.2025 11:13	-13.0	737.9	750.1	78	Ветер, дующий с запада	12		Ливень (ливни), снег,низовая (метель, буря) снег		Разорванная (60-90%) 600 м, кучево-дождевые облака	0.9	-16.0
22.01.2025 11:00	-13.0	737.9	750.1	72	Ветер, дующий с западо-юго-запада	13		Низовая (метель, буря) снег	Ливень (ливни), снег	Рассеянная (40-50%) 510 м, кучево-дождевые облака	1.7	-17.0
22.01.2025 10:48	-13.0	737.9	750.1	78	Ветер, дующий с запада	12		Низовая (метель, буря) снег		Рассеянная (40-50%) 330 м, кучево-дождевые облака	1.6	-16.0
22.01.2025 10:43	-13.0	737.9	750.1	78	Ветер, дующий с запада	13		Слабый(ая)(ые) ливень (ливни), снег,низовая (метель, буря) снег		Рассеянная (40-50%) 630 м, кучево-дождевые облака	1.4	-16.0
22.01.2025 10:30	-13.0	737.1	749.3	85	Ветер, дующий с запада	12	17	Сильный(ая)(ые) ливень (ливни), снег,низовая (метель, буря) снег		Разорванная (60-90%) 330 м, кучево-дождевые облака	0.3	-15.0
22.01.2025 10:25	-12.0	737.1	749.3	79	Ветер, дующий с запада	12	17	Сильный(ая)(ые) ливень (ливни), снег,низовая (метель, буря) снег		Разорванная (60-90%) 300 м, кучево-дождевые облака	0.3	-15.0
22.01.2025 10:23	-12.0	737.1	749.3	79	Ветер, дующий с запада	13		Ливень (ливни), снег,низовая (метель, буря) снег		Разорванная (60-90%) 360 м, кучево-дождевые облака	0.5	-15.0
22.01.2025 10:04	-12.0	736.4	748.5	79	Ветер, дующий с западо-юго-запада	12	17	Ливень (ливни), снег,низовая (метель, буря) снег		Разорванная (60-90%) 420 м, кучево-дождевые облака	0.7	-15.0
22.01.2025 10:00	-12.0	736.4	748.5	79	Ветер, дующий с западо-юго-запада	12		Ливень (ливни), снег,низовая (метель, буря) снег		Разорванная (60-90%) 480 м, кучево-дождевые облака	1.1	-15.0
22.01.2025 09:48	-12.0	736.4	748.5	79	Ветер, дующий с западо-юго-запада	12		Низовая (метель, буря) снег		Разорванная (60-90%) 360 м, кучево-дождевые облака	1.6	-15.0
22.01.2025 09:30	-12.0	735.7	747.8	79	Ветер, дующий с западо-юго-запада	13	18	Низовая (метель, буря) снег		Рассеянная (40-50%) 510 м, кучево-дождевые облака	1.1	-15.0
22.01.2025 09:10	-12.0	735.7	747.8	79	Ветер, дующий с западо-юго-запада	15	21	Низовая (метель, буря) снег		Рассеянная (40-50%) 600 м, кучево-дождевые облака	0.7	-15.0
22.01.2025 09:00	-12.0	734.9	747.0	79	Ветер, дующий с западо-юго-запада	17	22	Слабый(ая)(ые) ливень (ливни), снег,низовая (метель, буря) снег	Ливень (ливни), снег	Рассеянная (40-50%) 660 м, кучево-дождевые облака	1.0	-15.0
22.01.2025 08:38	-11.0	734.9	747.0	79	Ветер, дующий с западо-юго-запада	16	21	Ливень (ливни), снег,низовая (метель, буря) снег		Разорванная (60-90%) 420 м, кучево-дождевые облака	0.8	-14.0
22.01.2025 08:30	-11.0	734.2	746.3	79	Ветер, дующий с западо-юго-запада	15		Ливень (ливни), снег,низовая (метель, буря) снег		Разорванная (60-90%) 420 м, кучево-дождевые облака	0.9	-14.0
22.01.2025 08:20	-11.0	734.2	746.3	79	Ветер, дующий с западо-юго-запада	17	24	Ливень (ливни), снег,низовая (метель, буря) снег		Разорванная (60-90%) 360 м, кучево-дождевые облака	0.4	-14.0
22.01.2025 08:07	-11.0	733.5	745.5	85	Ветер, дующий с западо-юго-запада	19		Ливень (ливни), снег,низовая (метель, буря) снег		Разорванная (60-90%) 420 м, кучево-дождевые облака	0.6	-13.0
22.01.2025 08:00	-11.0	733.5	745.5	79	Ветер, дующий с западо-юго-запада	20	27	Ливень (ливни), снег,низовая (метель, буря) снег		Разорванная (60-90%) 450 м, кучево-дождевые облака	0.6	-14.0
22.01.2025 07:49	-11.0	733.5	745.5	92	Ветер, дующий с юго-запада	20	25	Ливень (ливни), снег,низовая (метель, буря) снег		Разорванная (60-90%) 390 м, кучево-дождевые облака	0.4	-12.0
22.01.2025 07:30	-10.0	732.7	744.7	85	Ветер, дующий с западо-юго-запада	22	28	Ливень (ливни), снег,низовая (метель, буря) снег		Разорванная (60-90%) 390 м, кучево-дождевые облака	0.4	-12.0
22.01.2025 07:26	-10.0	732.7	744.7	85	Ветер, дующий с западо-юго-запада	21	28	Ливень (ливни), снег,низовая (метель, буря) снег		Разорванная (60-90%) 420 м, кучево-дождевые облака	0.3	-12.0
22.01.2025 07:16	-9.0	732.8	744.7	79	Ветер, дующий с западо-юго-запада	19	24	Ливень (ливни), снег,низовая (метель, буря) снег		Разорванная (60-90%) 630 м, кучево-дождевые облака	0.4	-12.0
22.01.2025 07:01	-9.0	732.8	744.7	86	Ветер, дующий с юго-запада	20	28	Ливень (ливни), снег,низовая (метель, буря) снег		Разорванная (60-90%) 450 м, кучево-дождевые облака	0.5	-11.0
22.01.2025 07:00	-9.0	732.1	744.0	86	Ветер, дующий с юго-запада	20		Ливень (ливни), снег,низовая (метель, буря) снег		Разорванная (60-90%) 570 м, кучево-дождевые облака	0.6	-11.0
22.01.2025 06:49	-8.0	732.1	744.0	79	Ветер, дующий с юго-запада	16	23	Ливень (ливни), снег,низовая (метель, буря) снег		Разорванная (60-90%) 600 м, кучево-дождевые облака	0.7	-11.0
22.01.2025 06:47	-8.0	732.1	744.0	79	Ветер, дующий с юго-запада	15	20	Ливень (ливни), снег,низовая (метель, буря) снег		Разорванная (60-90%) 660 м, кучево-дождевые облака	1.2	-11.0
22.01.2025 06:30	-8.0	732.1	744.0	79	Ветер, дующий с юго-запада	15		Ливень (ливни), снег,низовая (метель, буря) снег		Рассеянная (40-50%) 1170 м, кучево-дождевые облака	1.3	-11.0
22.01.2025 06:24	-8.0	732.1	744.0	79	Ветер, дующий с юго-запада	15		Ливень (ливни), снег,низовая (метель, буря) снег		Рассеянная (40-50%) 840 м, кучево-дождевые облака	1.5	-11.0
22.01.2025 06:00	-7.0	732.2	744.0	73	Ветер, дующий с юго-запада	19	24	Ливень (ливни), снег,низовая (метель, буря) снег		Рассеянная (40-50%) 660 м, кучево-дождевые облака	0.8	-11.0
22.01.2025 05:53	-7.0	732.2	744.0	79	Ветер, дующий с юго-запада	18		Ливень (ливни), снег,низовая (метель, буря) снег		Рассеянная (40-50%) 510 м, кучево-дождевые облака	1.0	-10.0
22.01.2025 05:30	-5.0	732.2	744.0	74	Ветер, дующий с юго-запада	15	21	Ливень (ливни), снег,низовая (метель, буря) снег		Разорванная (60-90%) 1230 м, кучево-дождевые облака	1.5	-9.0
22.01.2025 05:14	-5.0	731.5	743.2	80	Ветер, дующий с юго-запада	15		Ливень (ливни), снег,низовая (метель, буря) снег		Разорванная (60-90%) 1050 м, кучево-дождевые облака	1.0	-8.0
22.01.2025 05:00	-4.0	732.3	744.0	80	Ветер, дующий с западо-юго-запада	16	21	Ливень (ливни), снег,низовая (метель, буря) снег		Разорванная (60-90%) 690 м, кучево-дождевые облака	1.2	-7.0
22.01.2025 04:51	-4.0	731.5	743.2	86	Ветер, дующий с юго-запада	15	20	Ливень (ливни), снег,низовая (метель, буря) снег		Разорванная (60-90%) 450 м, кучево-дождевые облака	1.1	-6.0
22.01.2025 04:49	-4.0	731.5	743.2	93	Ветер, дующий с юго-запада	14		Ливень (ливни), снег,низовая (метель, буря) снег		Разорванная (60-90%) 540 м, кучево-дождевые облака	1.0	-5.0
22.01.2025 04:42	-3.0	731.5	743.2	93	Ветер, дующий с юго-запада	13		Ливень (ливни), снег,низовая (метель, буря) снег		Разорванная (60-90%) 1020 м, кучево-дождевые облака	1.8	-4.0
22.01.2025 04:30	-3.0	731.5	743.2	93	Ветер, дующий с юго-запада	17	25	Ливень (ливни), снег,низовая (метель, буря) снег		Разорванная (60-90%) 390 м, кучево-дождевые облака	1.1	-4.0
22.01.2025 04:27	-2.0	731.6	743.2	93	Ветер, дующий с юго-юго-запада	15	25	Ливень (ливни), снег,низовая (метель, буря) снег		Разорванная (60-90%) 450 м, кучево-дождевые облака	1.4	-3.0
22.01.2025 04:25	-1.0	730.8	742.4	80	Ветер, дующий с юго-запада	19	25	Ливень (ливни), снег, поземок, снег		Разорванная (60-90%) 450 м, кучево-дождевые облака	2.1	-4.0
22.01.2025 04:24	0.0	730.9	742.4	80	Ветер, дующий с юго-запада	12	19	Слабый(ая)(ые) ливень (ливни), снег, поземок, снег		Разорванная (60-90%) 660 м, кучево-дождевые облака	4.8	-3.0
22.01.2025 04:22	-1.0	730.8	742.4	80	Ветер, дующий с юго-юго-запада	11		Слабый(ая)(ые) ливень (ливни), снег, поземок, снег		Сплошная (100%) 1110 м, кучево-дождевые облака	10.0 и более	-4.0
22.01.2025 04:00	0.0	730.9	742.4	75	Ветер, дующий с юго-юго-запада	10				Сплошная (100%) 1530 м, кучево-дождевые облака	10.0 и более	-4.0
22.01.2025 03:30	0.0	731.7	743.2	80	Ветер, дующий с юго-юго-запада	9				Сплошная (100%) 1140 м, кучево-дождевые облака	10.0 и более	-3.0
22.01.2025 03:00	0.0	731.7	743.2	80	Ветер, дующий с юга	9				Сплошная (100%) 1140 м, кучево-дождевые облака	10.0 и более	-3.0
22.01.2025 02:30	0.0	732.5	744.0	80	Ветер, дующий с юга	11				Сплошная (100%) 1140 м, кучево-дождевые облака	10.0 и более	-3.0
22.01.2025 02:00	0.0	733.1	744.7	80	Ветер, дующий с юга	10				Сплошная (100%) 1440 м, кучево-дождевые облака	10.0 и более	-3.0
22.01.2025 01:30	-1.0	733.1	744.7	86	Ветер, дующий с юга	10				Сплошная (100%) 1380 м	10.0 и более	-3.0
22.01.2025 01:00	0.0	733.9	745.5	75	Ветер, дующий с юга	11				Сплошная (100%) 1410 м	10.0 и более	-4.0
22.01.2025 00:30	1.0	734.0	745.5	70	Ветер, дующий с юга	12				Сплошная (100%) 1050 м	10.0 и более	-4.0
22.01.2025 00:00	0.0	734.7	746.3	75	Ветер, дующий с юга	12				Разорванная (60-90%) 1110 м	10.0 и более	-4.0
21.01.2025 23:30	0.0	734.7	746.3	75	Ветер, дующий с юга	11				Разорванная (60-90%) 1350 м	10.0 и более	-4.0
21.01.2025 23:00	-1.0	735.4	747.0	80	Ветер, дующий с юга	10				Нет существенной облачности	10.0 и более	-4.0
21.01.2025 22:30	0.0	736.2	747.8	75	Ветер, дующий с юга	11				Рассеянная (40-50%) 1530 м, кучево-дождевые облака	10.0 и более	-4.0
21.01.2025 22:00	0.0	736.9	748.5	75	Ветер, дующий с юга	12				Рассеянная (40-50%) 1710 м, кучево-дождевые облака	10.0 и более	-4.0
21.01.2025 21:30	0.0	736.9	748.5	69	Ветер, дующий с юга	10				Рассеянная (40-50%) 1650 м, кучево-дождевые облака	10.0 и более	-5.0
21.01.2025 21:00	-1.0	737.6	749.3	75	Ветер, дующий с юга	10				Рассеянная (40-50%) 1620 м, кучево-дождевые облака	10.0 и более	-5.0
21.01.2025 20:30	-1.0	737.6	749.3	75	Ветер, дующий с юго-юго-запада	11				Нет существенной облачности	10.0 и более	-5.0
21.01.2025 20:00	-1.0	738.4	750.1	69	Ветер, дующий с юго-юго-запада	11				Нет существенной облачности	10.0 и более	-6.0
21.01.2025 19:30	-1.0	738.4	750.1	75	Ветер, дующий с юго-юго-запада	11			Замерзающий(ая) (переохлажденный(ая)) дождь	Нет существенной облачности	10.0 и более	-5.0
21.01.2025 19:00	-1.0	738.4	750.1	75	Ветер, дующий с юго-юго-запада	11				Незначительная (10-30%) 1440 м	10.0 и более	-5.0
21.01.2025 18:30	-1.0	739.1	750.8	75	Ветер, дующий с юго-юго-запада	9				Рассеянная (40-50%) 1380 м	10.0 и более	-5.0
21.01.2025 18:00	-1.0	739.1	750.8	80	Ветер, дующий с юго-юго-запада	9				Рассеянная (40-50%) 1200 м	10.0 и более	-4.0
21.01.2025 17:30	-1.0	739.1	750.8	80	Ветер, дующий с юго-юго-запада	9				Рассеянная (40-50%) 1200 м	10.0 и более	-4.0
21.01.2025 17:00	-1.0	739.1	750.8	86	Ветер, дующий с юго-юго-запада	9				Разорванная (60-90%) 1050 м, кучево-дождевые облака	10.0 и более	-3.0
21.01.2025 16:30	0.0	739.2	750.8	80	Ветер, дующий с юго-юго-запада	8		Слабый(ая)(ые) ливень (ливни), снег	Замерзающий(ая) (переохлажденный(ая)) дождь	Разорванная (60-90%) 1200 м, кучево-дождевые облака	10.0 и более	-3.0
21.01.2025 16:00	0.0	739.9	751.6	80	Ветер, дующий с юго-юго-запада	8				Рассеянная (40-50%) 1350 м, кучево-дождевые облака	10.0 и более	-3.0
21.01.2025 15:30	0.0	739.9	751.6	75	Ветер, дующий с юго-запада	9		Поземок, снег		Разорванная (60-90%) 1350 м, кучево-дождевые облака	10.0 и более	-4.0
21.01.2025 15:00	0.0	739.9	751.6	75	Ветер, дующий с юго-запада	9		Поземок, снег		Разорванная (60-90%) 480 м, кучево-дождевые облака	10.0 и более	-4.0
21.01.2025 14:30	0.0	739.9	751.6	75	Ветер, дующий с юго-запада	10		Поземок, снег	Ливень (ливни), дождь, ливень (ливни), снег	Разорванная (60-90%) 1410 м, кучево-дождевые облака	10.0 и более	-4.0
21.01.2025 14:23	0.0	739.9	751.6	75	Ветер, дующий с юго-запада	12		Слабый(ая)(ые) ливень (ливни), снег, поземок, снег		Разорванная (60-90%) 1380 м, кучево-дождевые облака	5.0	-4.0
21.01.2025 14:08	0.0	739.9	751.6	80	Ветер, дующий с юго-запада	12	17	Ливень (ливни), снег, дождь, поземок, снег		Разорванная (60-90%) 510 м, кучево-дождевые облака	1.5	-3.0
21.01.2025 14:05	1.0	740.0	751.6	75	Ветер, дующий с юго-запада	11		Ливень (ливни), снег, дождь, поземок, снег		Разорванная (60-90%) 630 м, кучево-дождевые облака	1.6	-3.0
21.01.2025 14:04	1.0	740.0	751.6	75	Ветер, дующий с юго-запада	11		Ливень (ливни), снег, дождь, поземок, снег		Разорванная (60-90%) 630 м, кучево-дождевые облака	2.8	-3.0
21.01.2025 14:02	1.0	740.0	751.6	81	Ветер, дующий с юго-запада	11		Слабый(ая)(ые) ливень (ливни), снег, дождь, поземок, снег		Разорванная (60-90%) 660 м, кучево-дождевые облака	4.6	-2.0
21.01.2025 14:00	1.0	740.0	751.6	81	Ветер, дующий с юго-запада	12		Слабый(ая)(ые) ливень (ливни), снег, дождь, поземок, снег		Разорванная (60-90%) 660 м, кучево-дождевые облака	10.0 и более	-2.0
21.01.2025 13:30	1.0	740.0	751.6	81	Ветер, дующий с юго-юго-запада	10	15	Слабый(ая)(ые) ливень (ливни), снег, дождь, поземок, снег		Разорванная (60-90%) 540 м, кучево-дождевые облака	4.0	-2.0
21.01.2025 13:27	1.0	740.0	751.6	81	Ветер, дующий с юго-юго-запада	10		Слабый(ая)(ые) ливень (ливни), снег, дождь, поземок, снег		Разорванная (60-90%) 630 м, кучево-дождевые облака	4.8	-2.0
21.01.2025 13:00	1.0	740.0	751.6	81	Ветер, дующий с юго-юго-запада	13		Слабый(ая)(ые) ливень (ливни), снег, дождь, поземок, снег		Разорванная (60-90%) 1020 м, кучево-дождевые облака	10.0 и более	-2.0
21.01.2025 12:30	0.0	740.6	752.3	87	Ветер, дующий с юго-юго-запада	11		Слабый(ая)(ые) ливень (ливни), снег, дождь, поземок, снег		Разорванная (60-90%) 1350 м, кучево-дождевые облака	5.0	-2.0
21.01.2025 12:04	0.0	740.6	752.3	80	Ветер, дующий с юго-юго-запада	12		Слабый(ая)(ые) ливень (ливни), снег, дождь, поземок, снег		Разорванная (60-90%) 960 м, кучево-дождевые облака	4.8	-3.0
21.01.2025 12:00	0.0	740.6	752.3	80	Ветер, дующий с юго-юго-запада	12		Поземок, снег		Разорванная (60-90%) 1230 м, кучево-дождевые облака	10.0 и более	-3.0
21.01.2025 11:30	0.0	740.6	752.3	80	Ветер, дующий с юго-юго-запада	11		Поземок, снег		Разорванная (60-90%) 1410 м	10.0 и более	-3.0
21.01.2025 11:00	-1.0	740.6	752.3	75	Ветер, дующий с юго-юго-запада	12		Поземок, снег		Разорванная (60-90%) 1020 м	10.0 и более	-5.0
21.01.2025 10:30	-2.0	741.3	753.1	80	Ветер, дующий с юго-юго-запада	9		Поземок, снег		Рассеянная (40-50%) 1110 м	10.0 и более	-5.0
21.01.2025 10:00	-2.0	741.3	753.1	80	Ветер, дующий с юго-юго-запада	10		Поземок, снег		Рассеянная (40-50%) 420 м	10.0 и более	-5.0
21.01.2025 09:30	-2.0	741.3	753.1	80	Ветер, дующий с юго-юго-запада	9		Поземок, снег		Рассеянная (40-50%) 450 м	10.0 и более	-5.0
21.01.2025 09:00	-2.0	741.3	753.1	80	Ветер, дующий с юго-запада	9		Поземок, снег		Рассеянная (40-50%) 1440 м	10.0 и более	-5.0
21.01.2025 08:30	-2.0	741.3	753.1	74	Ветер, дующий с юго-запада	9		Поземок, снег		Рассеянная (40-50%) 1440 м	10.0 и более	-6.0
21.01.2025 08:00	-2.0	741.3	753.1	74	Ветер, дующий с юго-запада	10		Поземок, снег		Разорванная (60-90%) 1470 м	10.0 и более	-6.0
21.01.2025 07:30	-1.0	740.6	752.3	75	Ветер, дующий с юго-запада	10		Поземок, снег		Сплошная (100%) 1230 м	10.0 и более	-5.0
21.01.2025 07:00	-1.0	740.6	752.3	80	Ветер, дующий с юго-запада	10				Сплошная (100%) 1050 м	10.0 и более	-4.0
21.01.2025 06:30	0.0	740.6	752.3	80	Ветер, дующий с юго-запада	9				Сплошная (100%) 1110 м	10.0 и более	-3.0
21.01.2025 06:00	0.0	740.6	752.3	80	Ветер, дующий с юго-запада	9				Сплошная (100%) 810 м	10.0 и более	-3.0
21.01.2025 05:30	0.0	740.6	752.3	80	Ветер, дующий с юго-запада	10				Сплошная (100%) 870 м	10.0 и более	-3.0
21.01.2025 05:00	-1.0	740.6	752.3	80	Ветер, дующий с юго-запада	10		Слабый(ая)(ые) снег		Сплошная (100%) 630 м	10.0 и более	-4.0
21.01.2025 04:30	-1.0	739.9	751.6	86	Ветер, дующий с юго-юго-запада	9		Слабый(ая)(ые) снег		Сплошная (100%) 780 м	10.0 и более	-3.0
21.01.2025 04:00	-1.0	739.9	751.6	86	Ветер, дующий с юго-юго-запада	8		Слабый(ая)(ые) снег		Сплошная (100%) 660 м	6.0	-3.0
21.01.2025 03:30	-2.0	740.5	752.3	86	Ветер, дующий с юго-юго-запада	7		Слабый(ая)(ые) снег		Сплошная (100%) 1020 м	5.0	-4.0
21.01.2025 03:00	-2.0	740.5	752.3	93	Ветер, дующий с юга	7		Слабый(ая)(ые) снег		Сплошная (100%) 750 м	10.0 и более	-3.0
21.01.2025 02:30	-1.0	741.4	753.1	86	Ветер, дующий с юго-юго-запада	9		Слабый(ая)(ые) снег		Сплошная (100%) 900 м	5.0	-3.0
21.01.2025 02:00	-1.0	741.4	753.1	80	Ветер, дующий с юго-юго-запада	8				Сплошная (100%) 1320 м	10.0 и более	-4.0
21.01.2025 01:30	-1.0	741.4	753.1	80	Ветер, дующий с юга	8				Сплошная (100%) 1440 м	10.0 и более	-4.0
21.01.2025 01:00	-2.0	742.1	753.9	86	Ветер, дующий с юга	9				Сплошная (100%) 990 м	10.0 и более	-4.0
21.01.2025 00:30	-2.0	742.1	753.9	93	Ветер, дующий с юга	9		Слабый(ая)(ые) снег	Ливень (ливни), снег	Сплошная (100%) 600 м	10.0 и более	-3.0
21.01.2025 00:26	-1.0	742.2	753.9	86	Ветер, дующий с юга	9		Слабый(ая)(ые) ливень (ливни), снег, поземок, снег		Разорванная (60-90%) 390 м, кучево-дождевые облака	4.0	-3.0
21.01.2025 00:00	-2.0	742.8	754.6	93	Ветер, дующий с юга	10		Ливень (ливни), снег, поземок, снег		Разорванная (60-90%) 270 м, кучево-дождевые облака	1.2	-3.0
20.01.2025 23:34	-2.0	742.8	754.6	100	Ветер, дующий с юга	10		Ливень (ливни), снег, поземок, снег		Разорванная (60-90%) 240 м, кучево-дождевые облака	1.0	-2.0
20.01.2025 23:30	-2.0	742.8	754.6	100	Ветер, дующий с юга	10		Ливень (ливни), снег, поземок, снег		Разорванная (60-90%) 390 м, кучево-дождевые облака	1.1	-2.0
20.01.2025 23:22	-1.0	742.9	754.6	93	Ветер, дующий с юга	10		Ливень (ливни), снег		Сплошная (100%) 300 м, кучево-дождевые облака	1.1	-2.0
20.01.2025 23:00	-1.0	743.6	755.4	93	Ветер, дующий с юга	9		Ливень (ливни), снег		Сплошная (100%) 330 м, кучево-дождевые облака	2.2	-2.0
20.01.2025 22:46	-1.0	743.6	755.4	93	Ветер, дующий с юга	9		Слабый(ая)(ые) снег		Сплошная (100%) 450 м	3.3	-2.0
20.01.2025 22:30	-1.0	743.6	755.4	93	Ветер, дующий с юга	8		Слабый(ая)(ые) снег		Сплошная (100%) 600 м	5.0	-2.0
20.01.2025 22:00	-2.0	744.4	756.2	93	Ветер, дующий с юга	9		Слабый(ая)(ые) снег		Сплошная (100%) 450 м	3.7	-3.0
20.01.2025 21:42	-1.0	744.4	756.2	86	Ветер, дующий с юга	10		Слабый(ая)(ые) снег		Сплошная (100%) 1380 м	4.7	-3.0
20.01.2025 21:30	-1.0	745.1	756.9	80	Ветер, дующий с юга	10				Сплошная (100%) 900 м	10.0 и более	-4.0
20.01.2025 21:00	-1.0	745.1	756.9	80	Ветер, дующий с юга	7				Сплошная (100%) 1410 м	10.0 и более	-4.0
20.01.2025 20:30	-1.0	745.9	757.7	86	Ветер, дующий с юга	6				Сплошная (100%) 1050 м	10.0 и более	-3.0
20.01.2025 20:00	-1.0	745.9	757.7	93	Ветер, дующий с юга	7				Сплошная (100%) 960 м	10.0 и более	-2.0
20.01.2025 19:30	0.0	746.4	758.2	87	Ветер, дующий с юга	6				Сплошная (100%) 810 м	10.0 и более	-2.0
20.01.2025 19:00	0.0	747.2	759.0	87	Ветер, дующий с юга	8		Слабый(ая)(ые) снег		Сплошная (100%) 1020 м	7.0	-2.0
20.01.2025 18:30	0.0	747.2	759.0	87	Ветер, дующий с юга	8		Слабый(ая)(ые) снег, дождь		Сплошная (100%) 780 м	10.0 и более	-2.0
20.01.2025 18:00	0.0	747.2	759.0	87	Ветер, дующий с юга	6		Слабый(ая)(ые) снег, дождь		Сплошная (100%) 750 м	10.0 и более	-2.0
20.01.2025 17:30	0.0	747.2	759.0	80	Ветер, дующий с юга	6				Разорванная (60-90%) 1380 м	10.0 и более	-3.0
20.01.2025 17:00	0.0	747.9	759.7	87	Ветер, дующий с юга	6				Нет существенной облачности	10.0 и более	-2.0
20.01.2025 16:30	0.0	747.9	759.7	87	Ветер, дующий с юго-юго-запада	8				Рассеянная (40-50%) 1380 м	10.0 и более	-2.0
20.01.2025 16:00	1.0	748.0	759.7	81	Ветер, дующий с юго-юго-запада	8				Рассеянная (40-50%) 1470 м	10.0 и более	-2.0
20.01.2025 15:30	1.0	748.0	759.7	81	Ветер, дующий с юго-юго-запада	9				Разорванная (60-90%) 1440 м	10.0 и более	-2.0
20.01.2025 15:00	1.0	748.0	759.7	75	Ветер, дующий с юго-юго-запада	8				Разорванная (60-90%) 1110 м	10.0 и более	-3.0
20.01.2025 14:30	1.0	748.7	760.5	81	Ветер, дующий с юго-юго-запада	8				Сплошная (100%) 930 м	10.0 и более	-2.0
20.01.2025 14:00	1.0	748.7	760.5	75	Ветер, дующий с юго-запада	8				Сплошная (100%) 690 м	10.0 и более	-3.0
20.01.2025 13:30	1.0	748.7	760.5	81	Ветер, дующий с юго-запада	7				Сплошная (100%) 690 м	10.0 и более	-2.0
20.01.2025 13:00	1.0	748.7	760.5	81	Ветер, дующий с юго-запада	10				Сплошная (100%) 720 м	10.0 и более	-2.0
20.01.2025 12:30	1.0	748.7	760.5	81	Ветер, дующий с юго-запада	11				Сплошная (100%) 750 м	10.0 и более	-2.0
20.01.2025 12:00	1.0	748.7	760.5	81	Ветер, дующий с юго-запада	9				Сплошная (100%) 780 м	10.0 и более	-2.0
20.01.2025 11:30	1.0	749.4	761.2	81	Ветер, дующий с юго-запада	8				Сплошная (100%) 570 м	10.0 и более	-2.0
20.01.2025 11:00	1.0	749.4	761.2	81	Ветер, дующий с юго-юго-запада	8				Сплошная (100%) 540 м	10.0 и более	-2.0
20.01.2025 10:30	0.0	749.4	761.2	93	Ветер, дующий с юго-юго-запада	7		Слабый(ая)(ые) снег		Сплошная (100%) 450 м	8.0	-1.0
20.01.2025 10:18	0.0	749.4	761.2	93	Ветер, дующий с юго-юго-запада	7		Снег		Сплошная (100%) 240 м	2.7	-1.0
20.01.2025 10:06	0.0	749.4	761.2	93	Ветер, дующий с юго-запада	8		Слабый(ая)(ые) снег, дождь		Сплошная (100%) 270 м	4.7	-1.0
20.01.2025 10:00	0.0	749.4	761.2	93	Ветер, дующий с юго-запада	9		Слабый(ая)(ые) снег, дождь		Сплошная (100%) 300 м	6.0	-1.0
20.01.2025 09:48	0.0	749.4	761.2	93	Ветер, дующий с юго-юго-запада	8		Слабый(ая)(ые) ливень (ливни), снег, дождь		Разорванная (60-90%) 360 м, кучево-дождевые облака	5.0	-1.0
20.01.2025 09:30	0.0	749.4	761.2	93	Ветер, дующий с юго-юго-запада	9		Слабый(ая)(ые) ливень (ливни), снег		Разорванная (60-90%) 330 м, кучево-дождевые облака	3.9	-1.0
20.01.2025 09:22	0.0	749.4	761.2	93	Ветер, дующий с юго-юго-запада	9		Слабый(ая)(ые) ливень (ливни), снег		Разорванная (60-90%) 330 м, кучево-дождевые облака	4.8	-1.0
20.01.2025 09:00	0.0	749.4	761.2	87	Ветер, дующий с юго-запада	8		Слабый(ая)(ые) ливень (ливни), снег		Разорванная (60-90%) 390 м, кучево-дождевые облака	9.0	-2.0
20.01.2025 08:33	0.0	749.4	761.2	87	Ветер, дующий с юго-запада	7		Слабый(ая)(ые) ливень (ливни), снег		Разорванная (60-90%) 330 м, кучево-дождевые облака	5.0	-2.0
20.01.2025 08:30	0.0	749.4	761.2	87	Ветер, дующий с юго-юго-запада	7		Слабый(ая)(ые) ливень (ливни), снег		Разорванная (60-90%) 750 м, кучево-дождевые облака	5.0	-2.0
20.01.2025 08:00	-2.0	749.3	761.2	86	Ветер, дующий с юга	5				Разорванная (60-90%) 1170 м, кучево-дождевые облака	10.0 и более	-4.0
20.01.2025 07:30	-3.0	749.3	761.2	86	Ветер, дующий с юга	5				Разорванная (60-90%) 1170 м, кучево-дождевые облака	10.0 и более	-5.0
20.01.2025 07:00	-2.0	749.3	761.2	86	Ветер, дующий с юга	5				Разорванная (60-90%) 1170 м, кучево-дождевые облака	10.0 и более	-4.0
20.01.2025 06:30	-2.0	749.3	761.2	86	Ветер, дующий с юга	5				Разорванная (60-90%) 1170 м, кучево-дождевые облака	10.0 и более	-4.0
20.01.2025 06:00	-2.0	749.3	761.2	86	Ветер, дующий с юга	5		Слабый(ая)(ые) ливень (ливни), снег		Разорванная (60-90%) 990 м, кучево-дождевые облака	10.0 и более	-4.0
20.01.2025 05:30	-2.0	749.3	761.2	93	Ветер, дующий с юга	4				Рассеянная (40-50%) 720 м, кучево-дождевые облака	10.0 и более	-3.0
20.01.2025 05:00	-2.0	749.3	761.2	93	Ветер, дующий с юго-юго-запада	5				Рассеянная (40-50%) 720 м, кучево-дождевые облака	10.0 и более	-3.0
20.01.2025 04:30	0.0	749.4	761.2	87	Ветер, дующий с юго-юго-запада	6				Разорванная (60-90%) 600 м, кучево-дождевые облака	10.0 и более	-2.0
20.01.2025 04:00	-1.0	750.1	762.0	86	Ветер, дующий с юго-юго-запада	6				Разорванная (60-90%) 660 м, кучево-дождевые облака	10.0 и более	-3.0
20.01.2025 03:30	-1.0	750.1	762.0	86	Ветер, дующий с юго-юго-запада	5				Разорванная (60-90%) 660 м, кучево-дождевые облака	10.0 и более	-3.0
20.01.2025 03:00	-2.0	750.1	762.0	93	Ветер, дующий с юга	4				Разорванная (60-90%) 510 м, кучево-дождевые облака	10.0 и более	-3.0
20.01.2025 02:30	-2.0	750.1	762.0	86	Ветер, дующий с юга	3				Разорванная (60-90%) 480 м, кучево-дождевые облака	10.0 и более	-4.0
20.01.2025 02:00	-3.0	750.8	762.8	93	Ветер, дующий с юга	2				Разорванная (60-90%) 840 м, кучево-дождевые облака	10.0 и более	-4.0
20.01.2025 01:30	-3.0	750.8	762.8	86	Ветер, дующий с юго-юго-запада	2		Слабый(ая)(ые) ливень (ливни), снег		Разорванная (60-90%) 990 м, кучево-дождевые облака	10.0 и более	-5.0
20.01.2025 01:00	-4.0	750.8	762.8	93	Ветер, дующий с юга	3		Слабый(ая)(ые) ливень (ливни), снег		Разорванная (60-90%) 990 м, кучево-дождевые облака	10.0 и более	-5.0
20.01.2025 00:30	-5.0	750.7	762.8	93	Ветер, дующий с юга	3				Разорванная (60-90%) 1200 м, кучево-дождевые облака	10.0 и более	-6.0
20.01.2025 00:00	-6.0	750.7	762.8	93	Ветер, дующий с юго-юго-запада	3				Разорванная (60-90%) 1350 м, кучево-дождевые облака	10.0 и более	-7.0
19.01.2025 23:30	-6.0	751.4	763.5	93	Ветер, дующий с юга	4		Слабый(ая)(ые) ливень (ливни), снег		Разорванная (60-90%) 1080 м, кучево-дождевые облака	10.0 и более	-7.0
19.01.2025 23:00	-7.0	751.3	763.5	93	Ветер, дующий с юго-юго-запада	3		Слабый(ая)(ые) ливень (ливни), снег		Разорванная (60-90%) 900 м, кучево-дождевые облака	10.0 и более	-8.0
19.01.2025 22:30	-6.0	751.4	763.5	93	Ветер, дующий с юга	4				Рассеянная (40-50%) 750 м, кучево-дождевые облака	10.0 и более	-7.0
19.01.2025 22:00	-6.0	751.4	763.5	93	Ветер, дующий с юго-юго-запада	4				Незначительная (10-30%) 990 м	10.0 и более	-7.0
19.01.2025 21:30	-8.0	751.3	763.5	93	Ветер, дующий с юго-юго-запада	4				Незначительная (10-30%) 1350 м	10.0 и более	-9.0
19.01.2025 21:00	-6.0	751.4	763.5	86	Ветер, дующий с юго-юго-запада	4				Рассеянная (40-50%) 1020 м	10.0 и более	-8.0
19.01.2025 20:30	-6.0	752.2	764.3	93	Ветер, дующий с юго-юго-запада	4				Рассеянная (40-50%) 750 м	10.0 и более	-7.0
19.01.2025 20:00	-7.0	752.1	764.3	93	Ветер, дующий с юго-юго-запада	4				Рассеянная (40-50%) 1140 м	10.0 и более	-8.0
19.01.2025 19:30	-7.0	752.1	764.3	86	Ветер, дующий с юго-запада	4				Разорванная (60-90%) 1020 м	10.0 и более	-9.0
19.01.2025 19:00	-7.0	752.1	764.3	86	Ветер, дующий с юго-юго-запада	4				Разорванная (60-90%) 1290 м	10.0 и более	-9.0
19.01.2025 18:30	-6.0	752.2	764.3	86	Ветер, дующий с юго-юго-запада	5				Сплошная (100%) 1320 м	10.0 и более	-8.0
19.01.2025 18:00	-5.0	751.4	763.5	86	Ветер, дующий с юга	4				Сплошная (100%) 1380 м	10.0 и более	-7.0
19.01.2025 17:30	-6.0	751.4	763.5	86	Ветер, дующий с юга	3				Разорванная (60-90%) 1440 м	10.0 и более	-8.0
19.01.2025 17:00	-6.0	751.4	763.5	86	Ветер, дующий с юга	2				Нет существенной облачности	10.0 и более	-8.0
19.01.2025 16:30	-6.0	752.2	764.3	86	Ветер, дующий с юго-юго-запада	3				Разорванная (60-90%) 1470 м	10.0 и более	-8.0
19.01.2025 16:00	-5.0	751.4	763.5	80	Ветер, дующий с юго-юго-запада	3				Нет существенной облачности	10.0 и более	-8.0
19.01.2025 15:30	-6.0	751.4	763.5	86	Ветер, дующий с юго-запада	4				Нет существенной облачности	10.0 и более	-8.0
19.01.2025 15:00	-6.0	751.4	763.5	80	Ветер, дующий с юго-запада	5				Незначительная (10-30%) 1440 м	10.0 и более	-9.0
19.01.2025 14:30	-8.0	751.3	763.5	86	Ветер, дующий с юга	3				Нет существенной облачности	10.0 и более	-10.0
19.01.2025 14:00	-8.0	751.3	763.5	86	Ветер, дующий с юга	3				Нет существенной облачности	10.0 и более	-10.0
19.01.2025 13:30	-7.0	751.3	763.5	79	Ветер, дующий с юга	3				Рассеянная (40-50%) 870 м	10.0 и более	-10.0
19.01.2025 13:00	-6.0	752.2	764.3	80	Ветер, дующий с юга	2				Рассеянная (40-50%) 750 м	10.0 и более	-9.0
19.01.2025 12:30	-6.0	752.2	764.3	80	Ветер, дующий с юго-запада	3				Рассеянная (40-50%) 630 м	10.0 и более	-9.0
19.01.2025 12:00	-7.0	752.1	764.3	79	Ветер, дующий с юго-запада	3		Слабый(ая)(ые) снег		Рассеянная (40-50%) 720 м	10.0 и более	-10.0
19.01.2025 11:30	-7.0	752.1	764.3	86	Ветер, дующий с западо-юго-запада	3		Слабый(ая)(ые) ливень (ливни), снег		Разорванная (60-90%) 720 м, кучево-дождевые облака	10.0 и более	-9.0
19.01.2025 11:00	-7.0	752.1	764.3	86	Ветер, дующий с западо-юго-запада	3		Слабый(ая)(ые) ливень (ливни), снег		Разорванная (60-90%) 1170 м, кучево-дождевые облака	5.0	-9.0
19.01.2025 10:42	-7.0	752.1	764.3	86	Ветер, дующий с западо-юго-запада	4		Слабый(ая)(ые) ливень (ливни), снег		Разорванная (60-90%) 630 м, кучево-дождевые облака	5.0	-9.0
19.01.2025 10:30	-7.0	752.1	764.3	86	Ветер, дующий с западо-юго-запада	4		Слабый(ая)(ые) ливень (ливни), снег	Ливень (ливни), снег	Разорванная (60-90%) 870 м, кучево-дождевые облака	3.2	-9.0
19.01.2025 10:23	-7.0	752.1	764.3	86	Ветер, дующий с западо-юго-запада	4		Ливень (ливни), снег		Разорванная (60-90%) 1020 м, кучево-дождевые облака	2.9	-9.0
19.01.2025 10:09	-7.0	752.1	764.3	86	Ветер, дующий с запада	3		Слабый(ая)(ые) ливень (ливни), снег		Разорванная (60-90%) 1080 м, кучево-дождевые облака	3.6	-9.0
19.01.2025 10:00	-7.0	751.3	763.5	86	Ветер, дующий с запада	3		Ливень (ливни), снег		Разорванная (60-90%) 1080 м, кучево-дождевые облака	2.6	-9.0
19.01.2025 09:56	-7.0	751.3	763.5	86	Ветер, дующий с запада	3		Слабый(ая)(ые) ливень (ливни), снег		Разорванная (60-90%) 810 м, кучево-дождевые облака	3.1	-9.0
19.01.2025 09:30	-7.0	751.3	763.5	86	Ветер, дующий с запада	3		Ливень (ливни), снег	Снег	Разорванная (60-90%) 600 м, кучево-дождевые облака , сплошная (100%) 840 м	1.9	-9.0
19.01.2025 09:07	-7.0	751.3	763.5	93	Ветер, дующий с запада	3		Ливень (ливни), снег		Рассеянная (40-50%) 510 м, кучево-дождевые облака , сплошная (100%) 750 м	1.4	-8.0
19.01.2025 09:02	-7.0	751.3	763.5	93	Ветер, дующий с запада	4		Снег		Сплошная (100%) 630 м	1.7	-8.0
19.01.2025 09:00	-7.0	751.3	763.5	93	Ветер, дующий с запада	4		Снег		Сплошная (100%) 510 м	2.1	-8.0
19.01.2025 08:47	-7.0	751.3	763.5	86	Ветер, дующий с запада	5		Снег		Сплошная (100%) 540 м	2.4	-9.0
19.01.2025 08:35	-6.0	751.4	763.5	80	Ветер, дующий с запада	5		Слабый(ая)(ые) снег		Сплошная (100%) 600 м	4.1	-9.0
19.01.2025 08:30	-6.0	751.4	763.5	80	Ветер, дующий с запада	5		Слабый(ая)(ые) снег		Сплошная (100%) 570 м	5.0	-9.0
19.01.2025 08:00	-6.0	751.4	763.5	86	Ветер, дующий с западо-юго-запада	4		Слабый(ая)(ые) снег		Сплошная (100%) 600 м	4.8	-8.0
19.01.2025 07:30	-6.0	750.7	762.8	80	Ветер, дующий с западо-юго-запада	4		Слабый(ая)(ые) снег		Сплошная (100%) 540 м	6.0	-9.0
19.01.2025 07:00	-7.0	750.7	762.8	86	Ветер, дующий с западо-юго-запада	5		Слабый(ая)(ые) снег		Сплошная (100%) 570 м	4.8	-9.0
19.01.2025 06:30	-7.0	750.7	762.8	86	Ветер, дующий с западо-юго-запада	5		Слабый(ая)(ые) снег		Сплошная (100%) 1050 м	4.8	-9.0
19.01.2025 06:00	-7.0	750.7	762.8	86	Ветер, дующий с западо-юго-запада	5		Слабый(ая)(ые) снег		Сплошная (100%) 1020 м	10.0 и более	-9.0
19.01.2025 05:30	-6.0	750.7	762.8	74	Ветер, дующий с запада	6		Слабый(ая)(ые) снег		Сплошная (100%) 1140 м	10.0 и более	-10.0
19.01.2025 05:00	-6.0	750.7	762.8	80	Ветер, дующий с западо-юго-запада	7		Слабый(ая)(ые) снег		Сплошная (100%) 1110 м	10.0 и более	-9.0
19.01.2025 04:30	-6.0	750.7	762.8	80	Ветер, дующий с юго-запада	7		Слабый(ая)(ые) снег		Сплошная (100%) 1110 м	10.0 и более	-9.0
19.01.2025 04:00	-6.0	750.7	762.8	80	Ветер, дующий с западо-юго-запада	7				Разорванная (60-90%) 1290 м	10.0 и более	-9.0
19.01.2025 03:30	-6.0	750.7	762.8	80	Ветер, дующий с западо-юго-запада	7				Разорванная (60-90%) 1290 м	10.0 и более	-9.0
19.01.2025 03:00	-6.0	749.9	762.0	80	Ветер, дующий с западо-юго-запада	7				Разорванная (60-90%) 1290 м	10.0 и более	-9.0
19.01.2025 02:30	-7.0	749.9	762.0	86	Ветер, дующий с юго-юго-запада	5				Разорванная (60-90%) 1290 м	10.0 и более	-9.0
19.01.2025 02:00	-9.0	749.8	762.0	86	Ветер, дующий с юга	5				Разорванная (60-90%) 1050 м	10.0 и более	-11.0
19.01.2025 01:30	-10.0	750.5	762.8	85	Ветер, дующий с юга	4				Разорванная (60-90%) 1470 м	10.0 и более	-12.0
19.01.2025 01:00	-11.0	750.5	762.8	85	Ветер, дующий с юга	4				Разорванная (60-90%) 1380 м	10.0 и более	-13.0
19.01.2025 00:30	-12.0	750.4	762.8	92	Ветер, дующий с юго-юго-востока	4				Рассеянная (40-50%) 540 м	10.0 и более	-13.0
19.01.2025 00:00	-12.0	750.4	762.8	85	Ветер, дующий с юго-юго-востока	4				Незначительная (10-30%) 510 м	10.0 и более	-14.0
18.01.2025 23:30	-13.0	750.4	762.8	85	Ветер, дующий с юго-востока	4				Незначительная (10-30%) 1200 м	10.0 и более	-15.0
18.01.2025 23:00	-13.0	750.4	762.8	85	Ветер, дующий с юго-юго-востока	4				Рассеянная (40-50%) 1200 м	10.0 и более	-15.0
18.01.2025 22:30	-13.0	750.4	762.8	85	Ветер, дующий с юго-юго-востока	4				Разорванная (60-90%) 900 м	10.0 и более	-15.0
18.01.2025 22:00	-13.0	750.4	762.8	85	Ветер, дующий с юго-юго-востока	4				Разорванная (60-90%) 900 м	10.0 и более	-15.0
18.01.2025 21:30	-13.0	751.1	763.5	85	Ветер, дующий с юго-юго-востока	3				Разорванная (60-90%) 1110 м	10.0 и более	-15.0
18.01.2025 21:00	-12.0	751.1	763.5	85	Ветер, дующий с юго-юго-востока	3				Разорванная (60-90%) 1440 м	10.0 и более	-14.0
18.01.2025 20:30	-11.0	751.2	763.5	85	Ветер, дующий с юга	3				Нет существенной облачности	10.0 и более	-13.0
18.01.2025 20:00	-11.0	751.2	763.5	85	Ветер, дующий с юго-юго-востока	4				Рассеянная (40-50%) 1440 м	10.0 и более	-13.0
18.01.2025 19:30	-13.0	751.1	763.5	85	Ветер, дующий с юго-юго-востока	4				Рассеянная (40-50%) 990 м	10.0 и более	-15.0
18.01.2025 19:00	-12.0	751.1	763.5	92	Ветер, дующий с юга	3				Рассеянная (40-50%) 690 м	10.0 и более	-13.0
18.01.2025 18:30	-10.0	751.2	763.5	92	Ветер, дующий с юга	3				Разорванная (60-90%) 1080 м	10.0 и более	-11.0
18.01.2025 18:00	-8.0	751.3	763.5	79	Ветер, дующий с юга	3		Слабый(ая)(ые) снег		Сплошная (100%) 1410 м	10.0 и более	-11.0
18.01.2025 17:30	-7.0	751.3	763.5	79	Ветер, дующий с юга	3		Слабый(ая)(ые) снег		Сплошная (100%) 1410 м	10.0 и более	-10.0
18.01.2025 17:00	-7.0	751.3	763.5	79	Ветер, дующий с юго-юго-запада	3				Сплошная (100%) 1380 м	10.0 и более	-10.0
18.01.2025 16:30	-7.0	751.3	763.5	73	Ветер, дующий с западо-юго-запада	3				Разорванная (60-90%) 1350 м	10.0 и более	-11.0
18.01.2025 16:00	-6.0	751.4	763.5	74	Ветер, дующий с запада	3				Разорванная (60-90%) 1350 м	10.0 и более	-10.0
18.01.2025 15:30	-6.0	751.4	763.5	74	Ветер, дующий с запада	5				Рассеянная (40-50%) 1380 м	10.0 и более	-10.0
18.01.2025 15:00	-6.0	751.4	763.5	74	Ветер, дующий с западо-юго-запада	5				Рассеянная (40-50%) 1380 м	10.0 и более	-10.0
18.01.2025 14:30	-6.0	751.4	763.5	74	Ветер, дующий с западо-юго-запада	7				Рассеянная (40-50%) 1170 м	10.0 и более	-10.0
18.01.2025 14:00	-6.0	751.4	763.5	74	Ветер, дующий с западо-юго-запада	7		Слабый(ая)(ые) снег		Разорванная (60-90%) 720 м	10.0 и более	-10.0
18.01.2025 13:30	-6.0	750.7	762.8	80	Ветер, дующий с западо-юго-запада	6				Разорванная (60-90%) 570 м	10.0 и более	-9.0
18.01.2025 13:00	-6.0	751.4	763.5	80	Ветер, дующий с запада	6				Разорванная (60-90%) 570 м	10.0 и более	-9.0
18.01.2025 12:30	-6.0	751.4	763.5	80	Ветер, дующий с западо-юго-запада	6				Сплошная (100%) 510 м	10.0 и более	-9.0
18.01.2025 12:00	-6.0	751.4	763.5	80	Ветер, дующий с запада	7				Разорванная (60-90%) 780 м	10.0 и более	-9.0
18.01.2025 11:30	-6.0	750.7	762.8	80	Ветер, дующий с западо-юго-запада	7				Рассеянная (40-50%) 990 м	10.0 и более	-9.0
18.01.2025 11:00	-6.0	751.4	763.5	80	Ветер, дующий с западо-юго-запада	7				Нет существенной облачности	10.0 и более	-9.0
18.01.2025 10:49	-6.0	751.4	763.5	80	Ветер, дующий с юго-запада	6				Нет существенной облачности	10.0 и более	-9.0
18.01.2025 10:30	-6.0	750.7	762.8	80	Ветер, дующий с западо-юго-запада	6		Слабый(ая)(ые) снег, поземок, снег		Разорванная (60-90%) 1290 м	10.0 и более	-9.0
18.01.2025 10:00	-6.0	750.7	762.8	80	Ветер, дующий с западо-юго-запада	6		Поземок, снег		Разорванная (60-90%) 1230 м	10.0 и более	-9.0
18.01.2025 09:30	-6.0	750.7	762.8	86	Ветер, дующий с западо-юго-запада	5		Слабый(ая)(ые) снег, поземок, снег		Сплошная (100%) 990 м	7.0	-8.0
18.01.2025 09:08	-6.0	750.7	762.8	80	Ветер, дующий с запада	8		Слабый(ая)(ые) снег, поземок, снег		Сплошная (100%) 1110 м	4.3	-9.0
18.01.2025 09:00	-6.0	750.7	762.8	86	Ветер, дующий с западо-юго-запада	6		Слабый(ая)(ые) снег		Сплошная (100%) 1050 м	5.0	-8.0
18.01.2025 08:36	-6.0	750.7	762.8	86	Ветер, дующий с запада	5		Слабый(ая)(ые) снег		Сплошная (100%) 1080 м	3.9	-8.0
18.01.2025 08:30	-6.0	750.7	762.8	86	Ветер, дующий с запада	6		Слабый(ая)(ые) снег, поземок, снег		Сплошная (100%) 1080 м	8.0	-8.0
18.01.2025 08:00	-6.0	749.9	762.0	80	Ветер, дующий с запада	8		Слабый(ая)(ые) снег, поземок, снег		Сплошная (100%) 870 м	10.0 и более	-9.0
18.01.2025 07:30	-5.0	750.0	762.0	74	Ветер, дующий с запада	7		Слабый(ая)(ые) снег, поземок, снег		Сплошная (100%) 750 м	10.0 и более	-9.0
18.01.2025 07:00	-5.0	750.0	762.0	80	Ветер, дующий с запада	8		Слабый(ая)(ые) снег, поземок, снег		Сплошная (100%) 750 м	10.0 и более	-8.0
18.01.2025 06:30	-5.0	750.0	762.0	80	Ветер, дующий с запада	7		Слабый(ая)(ые) снег, поземок, снег		Сплошная (100%) 630 м	10.0 и более	-8.0
18.01.2025 06:00	-5.0	750.0	762.0	80	Ветер, дующий с запада	7		Слабый(ая)(ые) снег		Сплошная (100%) 750 м	10.0 и более	-8.0
18.01.2025 05:30	-5.0	749.2	761.2	80	Ветер, дующий с западо-юго-запада	8		Слабый(ая)(ые) снег		Сплошная (100%) 630 м	10.0 и более	-8.0
18.01.2025 05:00	-5.0	749.2	761.2	80	Ветер, дующий с западо-юго-запада	7		Слабый(ая)(ые) снег		Сплошная (100%) 630 м	10.0 и более	-8.0
18.01.2025 04:30	-5.0	749.2	761.2	80	Ветер, дующий с юго-запада	7		Слабый(ая)(ые) снег		Сплошная (100%) 690 м	10.0 и более	-8.0
18.01.2025 04:00	-5.0	749.2	761.2	80	Ветер, дующий с юго-запада	7				Сплошная (100%) 660 м	10.0 и более	-8.0
18.01.2025 03:30	-6.0	748.4	760.5	86	Ветер, дующий с юго-запада	7				Сплошная (100%) 720 м	10.0 и более	-8.0
18.01.2025 03:00	-6.0	748.4	760.5	80	Ветер, дующий с юго-запада	7				Сплошная (100%) 720 м	10.0 и более	-9.0
18.01.2025 02:30	-5.0	748.5	760.5	74	Ветер, дующий с юго-запада	7				Сплошная (100%) 960 м	10.0 и более	-9.0
18.01.2025 02:00	-5.0	748.5	760.5	80	Ветер, дующий с юго-запада	7				Сплошная (100%) 960 м	10.0 и более	-8.0
18.01.2025 01:30	-5.0	748.5	760.5	74	Ветер, дующий с западо-юго-запада	7				Сплошная (100%) 900 м	10.0 и более	-9.0
18.01.2025 01:00	-5.0	748.5	760.5	80	Ветер, дующий с юго-запада	7				Сплошная (100%) 930 м	10.0 и более	-8.0
18.01.2025 00:30	-5.0	748.5	760.5	74	Ветер, дующий с юго-запада	7				Сплошная (100%) 870 м	10.0 и более	-9.0
18.01.2025 00:00	-5.0	747.7	759.7	74	Ветер, дующий с западо-юго-запада	6				Сплошная (100%) 810 м	10.0 и более	-9.0
17.01.2025 23:30	-5.0	747.7	759.7	80	Ветер, дующий с западо-юго-запада	9		Слабый(ая)(ые) снег		Сплошная (100%) 780 м	10.0 и более	-8.0
17.01.2025 23:00	-4.0	747.7	759.7	74	Ветер, дующий с западо-юго-запада	9				Разорванная (60-90%) 810 м	10.0 и более	-8.0
17.01.2025 22:30	-5.0	747.7	759.7	80	Ветер, дующий с юго-запада	9				Рассеянная (40-50%) 1050 м	10.0 и более	-8.0
17.01.2025 22:00	-5.0	747.0	759.0	80	Ветер, дующий с юго-запада	9				Нет существенной облачности	10.0 и более	-8.0
17.01.2025 21:30	-5.0	747.0	759.0	80	Ветер, дующий с западо-юго-запада	9				Разорванная (60-90%) 1350 м	10.0 и более	-8.0
17.01.2025 21:00	-4.0	747.1	759.0	74	Ветер, дующий с юго-запада	7				Разорванная (60-90%) 1410 м	10.0 и более	-8.0
17.01.2025 20:30	-4.0	747.1	759.0	74	Ветер, дующий с юго-запада	9				Разорванная (60-90%) 1080 м	10.0 и более	-8.0
17.01.2025 20:00	-4.0	747.1	759.0	74	Ветер, дующий с юго-запада	8				Разорванная (60-90%) 780 м	10.0 и более	-8.0
17.01.2025 19:30	-4.0	747.1	759.0	74	Ветер, дующий с юго-запада	8				Разорванная (60-90%) 600 м	10.0 и более	-8.0
17.01.2025 19:00	-4.0	747.7	759.7	74	Ветер, дующий с юго-запада	7				Разорванная (60-90%) 840 м	10.0 и более	-8.0
17.01.2025 18:30	-4.0	747.7	759.7	80	Ветер, дующий с юга	6				Разорванная (60-90%) 810 м	10.0 и более	-7.0
17.01.2025 18:00	-5.0	747.0	759.0	86	Ветер, дующий с юга	4				Разорванная (60-90%) 1020 м	10.0 и более	-7.0
17.01.2025 17:30	-5.0	747.7	759.7	86	Ветер, дующий с юго-юго-запада	4				Разорванная (60-90%) 930 м	10.0 и более	-7.0
17.01.2025 17:00	-5.0	747.7	759.7	86	Ветер, дующий с юго-юго-запада	4				Разорванная (60-90%) 900 м	10.0 и более	-7.0
17.01.2025 16:30	-5.0	747.7	759.7	86	Ветер, дующий с юго-юго-запада	5				Разорванная (60-90%) 1200 м, кучево-дождевые облака	8.0	-7.0
17.01.2025 16:00	-4.0	747.7	759.7	86	Ветер, дующий с юго-запада	6		Слабый(ая)(ые) ливень (ливни), снег		Разорванная (60-90%) 1200 м, кучево-дождевые облака	5.0	-6.0
17.01.2025 15:30	-4.0	747.7	759.7	80	Ветер, дующий с юго-запада	8		Слабый(ая)(ые) ливень (ливни), снег		Разорванная (60-90%) 630 м, кучево-дождевые облака	4.6	-7.0
17.01.2025 15:18	-4.0	747.7	759.7	80	Ветер, дующий с юго-запада	7		Слабый(ая)(ые) ливень (ливни), снег		Разорванная (60-90%) 1140 м, кучево-дождевые облака	4.8	-7.0
17.01.2025 15:00	-3.0	747.8	759.7	69	Ветер, дующий с юго-запада	8				Разорванная (60-90%) 600 м, кучево-дождевые облака	10.0 и более	-8.0
17.01.2025 14:30	-3.0	747.8	759.7	69	Ветер, дующий с юго-запада	8				Разорванная (60-90%) 570 м, кучево-дождевые облака	10.0 и более	-8.0
17.01.2025 14:00	-3.0	747.8	759.7	74	Ветер, дующий с юго-запада	7				Разорванная (60-90%) 720 м	10.0 и более	-7.0
17.01.2025 13:30	-3.0	747.8	759.7	74	Ветер, дующий с юго-запада	7				Разорванная (60-90%) 960 м	10.0 и более	-7.0
17.01.2025 13:00	-3.0	747.8	759.7	80	Ветер, дующий с юго-юго-запада	7				Разорванная (60-90%) 990 м	10.0 и более	-6.0
17.01.2025 12:30	-3.0	748.6	760.5	80	Ветер, дующий с юга	7				Разорванная (60-90%) 600 м	10.0 и более	-6.0
17.01.2025 12:00	-3.0	748.6	760.5	80	Ветер, дующий с юга	5				Разорванная (60-90%) 780 м	10.0 и более	-6.0
17.01.2025 11:30	-4.0	749.2	761.2	80	Ветер, дующий с юга	5				Разорванная (60-90%) 840 м	10.0 и более	-7.0
17.01.2025 11:00	-4.0	749.2	761.2	74	Ветер, дующий с юго-юго-запада	5				Рассеянная (40-50%) 540 м	10.0 и более	-8.0
17.01.2025 10:30	-6.0	749.1	761.2	80	Ветер, дующий с юго-юго-запада	5				Рассеянная (40-50%) 540 м	10.0 и более	-9.0
17.01.2025 10:00	-7.0	749.1	761.2	79	Ветер, дующий с юго-юго-востока	4				Рассеянная (40-50%) 450 м	10.0 и более	-10.0
17.01.2025 09:30	-7.0	749.1	761.2	79	Ветер, дующий с юга	4				Рассеянная (40-50%) 450 м	10.0 и более	-10.0
17.01.2025 09:00	-8.0	749.0	761.2	86	Ветер, дующий с юга	4				Рассеянная (40-50%) 450 м	10.0 и более	-10.0
17.01.2025 08:30	-7.0	749.1	761.2	79	Ветер, дующий с юга	3				Рассеянная (40-50%) 480 м	10.0 и более	-10.0
17.01.2025 08:00	-6.0	749.1	761.2	80	Ветер, дующий с юга	4				Разорванная (60-90%) 360 м	10.0 и более	-9.0
17.01.2025 07:51	-6.0	749.1	761.2	80	Ветер, дующий с юга	4				Разорванная (60-90%) 420 м	10.0 и более	-9.0
17.01.2025 07:30	-6.0	749.9	762.0	86	Ветер, дующий с юга	4				Рассеянная (40-50%) 540 м	10.0 и более	-8.0
17.01.2025 07:00	-6.0	749.9	762.0	86	Ветер, дующий с юго-юго-запада	5				Рассеянная (40-50%) 660 м	10.0 и более	-8.0
17.01.2025 06:30	-6.0	749.9	762.0	86	Ветер, дующий с юга	4				Разорванная (60-90%) 570 м	10.0 и более	-8.0
17.01.2025 06:08	-6.0	749.9	762.0	86	Ветер, дующий с юга	4				Разорванная (60-90%) 360 м	10.0 и более	-8.0
17.01.2025 06:00	-6.0	749.9	762.0	86	Ветер, дующий с юго-юго-запада	5				Сплошная (100%) 840 м	10.0 и более	-8.0
17.01.2025 05:51	-7.0	749.9	762.0	93	Ветер, дующий с юго-юго-запада	5				Сплошная (100%) 750 м	10.0 и более	-8.0
17.01.2025 05:36	-7.0	749.9	762.0	93	Ветер, дующий с юго-юго-запада	5		Слабый(ая)(ые) снег		Сплошная (100%) 390 м	10.0 и более	-8.0
17.01.2025 05:30	-7.0	749.9	762.0	93	Ветер, дующий с юго-юго-запада	5		Слабый(ая)(ые) снег	Снег	Сплошная (100%) 810 м	3.8	-8.0
17.01.2025 05:22	-6.0	749.9	762.0	86	Ветер, дующий с юго-юго-запада	5		Слабый(ая)(ые) снег		Сплошная (100%) 810 м	3.4	-8.0
17.01.2025 05:06	-6.0	749.9	762.0	86	Ветер, дующий с юго-запада	5		Снег		Сплошная (100%) 1350 м	2.6	-8.0
17.01.2025 05:00	-7.0	749.9	762.0	93	Ветер, дующий с юго-запада	4		Слабый(ая)(ые) снег		Сплошная (100%) 1440 м	4.1	-8.0
17.01.2025 04:30	-7.0	749.9	762.0	93	Ветер, дующий с юго-запада	5		Слабый(ая)(ые) снег		Сплошная (100%) 1440 м	4.1	-8.0
17.01.2025 04:25	-7.0	749.9	762.0	93	Ветер, дующий с юго-запада	5		Слабый(ая)(ые) снег		Сплошная (100%) 1380 м	3.7	-8.0
17.01.2025 04:00	-8.0	749.8	762.0	86	Ветер, дующий с юго-юго-запада	4		Слабый(ая)(ые) снег		Сплошная (100%) 1230 м	5.0	-10.0
17.01.2025 03:30	-8.0	749.8	762.0	79	Ветер, дующий с юго-юго-запада	5		Слабый(ая)(ые) снег		Сплошная (100%) 1470 м	10.0 и более	-11.0
17.01.2025 03:00	-8.0	749.8	762.0	79	Ветер, дующий с юга	4				Нет существенной облачности	10.0 и более	-11.0
17.01.2025 02:30	-7.0	749.9	762.0	73	Ветер, дующий с юго-запада	6				Нет существенной облачности	10.0 и более	-11.0
17.01.2025 02:00	-7.0	750.7	762.8	79	Ветер, дующий с юго-запада	5				Нет существенной облачности	10.0 и более	-10.0
17.01.2025 01:30	-7.0	750.7	762.8	73	Ветер, дующий с юго-юго-запада	6				Нет существенной облачности	10.0 и более	-11.0
17.01.2025 01:00	-8.0	750.6	762.8	79	Ветер, дующий с юго-юго-запада	5				Нет существенной облачности	10.0 и более	-11.0
17.01.2025 00:30	-8.0	750.6	762.8	79	Ветер, дующий с юго-юго-запада	6				Нет существенной облачности	10.0 и более	-11.0
17.01.2025 00:00	-8.0	750.6	762.8	73	Ветер, дующий с юго-запада	5				Нет существенной облачности	10.0 и более	-12.0
16.01.2025 23:30	-8.0	750.6	762.8	73	Ветер, дующий с юго-запада	7				Нет существенной облачности	10.0 и более	-12.0
16.01.2025 23:00	-7.0	750.7	762.8	73	Ветер, дующий с юго-запада	8				Нет существенной облачности	10.0 и более	-11.0
16.01.2025 22:30	-7.0	749.9	762.0	73	Ветер, дующий с юго-запада	8				Незначительная (10-30%) 1440 м	10.0 и более	-11.0
16.01.2025 22:00	-7.0	749.9	762.0	73	Ветер, дующий с юго-запада	8				Рассеянная (40-50%) 1200 м	10.0 и более	-11.0
16.01.2025 21:30	-7.0	749.9	762.0	73	Ветер, дующий с юго-запада	7				Рассеянная (40-50%) 990 м	10.0 и более	-11.0
16.01.2025 21:00	-7.0	749.9	762.0	73	Ветер, дующий с юго-запада	7				Рассеянная (40-50%) 990 м	10.0 и более	-11.0
16.01.2025 20:30	-7.0	749.9	762.0	73	Ветер, дующий с юго-запада	8				Незначительная (10-30%) 930 м	10.0 и более	-11.0
16.01.2025 20:00	-7.0	749.9	762.0	73	Ветер, дующий с юго-запада	8				Нет существенной облачности	10.0 и более	-11.0
16.01.2025 19:30	-7.0	749.9	762.0	73	Ветер, дующий с юго-запада	8				Нет существенной облачности	10.0 и более	-11.0
16.01.2025 19:00	-7.0	749.9	762.0	73	Ветер, дующий с юго-запада	7				Нет существенной облачности	10.0 и более	-11.0
16.01.2025 18:30	-7.0	749.9	762.0	73	Ветер, дующий с юго-запада	6				Нет существенной облачности	10.0 и более	-11.0
16.01.2025 18:00	-7.0	749.1	761.2	73	Ветер, дующий с западо-юго-запада	5				Нет существенной облачности	10.0 и более	-11.0
16.01.2025 17:30	-7.0	749.1	761.2	73	Ветер, дующий с западо-юго-запада	9		Поземок, снег		Нет существенной облачности	10.0 и более	-11.0
16.01.2025 17:00	-7.0	749.1	761.2	73	Ветер, дующий с западо-юго-запада	7		Поземок, снег		Незначительная (10-30%) 990 м	10.0 и более	-11.0
16.01.2025 16:30	-6.0	749.1	761.2	68	Ветер, дующий с западо-юго-запада	7		Поземок, снег		Незначительная (10-30%) 990 м	10.0 и более	-11.0
16.01.2025 16:00	-6.0	748.4	760.5	80	Ветер, дующий с западо-юго-запада	7		Поземок, снег		Рассеянная (40-50%) 1140 м	10.0 и более	-9.0
16.01.2025 15:30	-5.0	748.5	760.5	80	Ветер, дующий с запада	8		Поземок, снег		Разорванная (60-90%) 900 м	10.0 и более	-8.0
16.01.2025 15:00	-5.0	748.5	760.5	74	Ветер, дующий с запада	9		Поземок, снег		Сплошная (100%) 960 м	10.0 и более	-9.0
16.01.2025 14:30	-5.0	748.5	760.5	74	Ветер, дующий с запада	9		Поземок, снег		Разорванная (60-90%) 960 м	10.0 и более	-9.0
16.01.2025 14:00	-5.0	747.7	759.7	80	Ветер, дующий с западо-юго-запада	8		Поземок, снег		Рассеянная (40-50%) 660 м	10.0 и более	-8.0
16.01.2025 13:30	-5.0	747.7	759.7	80	Ветер, дующий с западо-юго-запада	10		Поземок, снег		Разорванная (60-90%) 450 м	10.0 и более	-8.0
16.01.2025 13:00	-4.0	747.7	759.7	74	Ветер, дующий с западо-юго-запада	9		Слабый(ая)(ые) снег, поземок, снег		Сплошная (100%) 750 м	10.0 и более	-8.0
16.01.2025 12:30	-4.0	747.7	759.7	80	Ветер, дующий с западо-юго-запада	8		Слабый(ая)(ые) снег, поземок, снег		Сплошная (100%) 480 м	8.0	-7.0
16.01.2025 12:00	-4.0	747.7	759.7	80	Ветер, дующий с юго-запада	7		Слабый(ая)(ые) снег, поземок, снег		Сплошная (100%) 420 м	6.0	-7.0
16.01.2025 11:46	-4.0	747.7	759.7	80	Ветер, дующий с юго-запада	7		Слабый(ая)(ые) снег, поземок, снег		Разорванная (60-90%) 360 м	5.0	-7.0
16.01.2025 11:30	-5.0	747.7	759.7	86	Ветер, дующий с юго-запада	8		Слабый(ая)(ые) снег, поземок, снег		Разорванная (60-90%) 510 м	6.0	-7.0
16.01.2025 11:00	-5.0	747.7	759.7	86	Ветер, дующий с юго-запада	9		Слабый(ая)(ые) снег, поземок, снег		Разорванная (60-90%) 870 м	6.0	-7.0
16.01.2025 10:30	-4.0	747.7	759.7	74	Ветер, дующий с западо-юго-запада	9				Разорванная (60-90%) 690 м	8.0	-8.0
16.01.2025 10:00	-5.0	747.7	759.7	80	Ветер, дующий с юго-запада	7				Рассеянная (40-50%) 570 м	9.0	-8.0
16.01.2025 09:30	-8.0	747.6	759.7	79	Ветер, дующий с юго-запада	5				Рассеянная (40-50%) 720 м	9.0	-11.0
16.01.2025 09:00	-8.0	747.6	759.7	79	Ветер, дующий с юго-юго-запада	6				Нет существенной облачности	10.0 и более	-11.0
16.01.2025 08:30	-10.0	747.5	759.7	85	Ветер, дующий с юго-юго-запада	5				Нет существенной облачности	10.0 и более	-12.0
16.01.2025 08:00	-12.0	747.4	759.7	92	Ветер, дующий с юга	5				Нет существенной облачности	10.0 и более	-13.0
16.01.2025 07:30	-13.0	748.1	760.5	85	Ветер, дующий с юго-юго-запада	4				Незначительная (10-30%) 510 м	10.0 и более	-15.0
16.01.2025 07:00	-13.0	748.1	760.5	85	Ветер, дующий с юга	5				Незначительная (10-30%) 660 м	10.0 и более	-15.0
16.01.2025 06:30	-13.0	748.1	760.5	85	Ветер, дующий с юга	4				Незначительная (10-30%) 600 м	10.0 и более	-15.0
16.01.2025 06:00	-12.0	748.2	760.5	85	Ветер, дующий с юга	5				Незначительная (10-30%) 600 м	10.0 и более	-14.0
16.01.2025 05:30	-13.0	748.1	760.5	85	Ветер, дующий с юга	5				Нет существенной облачности	10.0 и более	-15.0
16.01.2025 05:00	-14.0	748.1	760.5	85	Ветер, дующий с юга	5				Нет существенной облачности	10.0 и более	-16.0
16.01.2025 04:30	-14.0	748.1	760.5	85	Ветер, дующий с юга	5				Нет существенной облачности	10.0 и более	-16.0
16.01.2025 04:00	-14.0	748.1	760.5	78	Ветер, дующий с юга	6				Нет существенной облачности	10.0 и более	-17.0
16.01.2025 03:30	-14.0	748.1	760.5	78	Ветер, дующий с юга	6				Нет существенной облачности	10.0 и более	-17.0
16.01.2025 03:00	-15.0	748.0	760.5	85	Ветер, дующий с юго-юго-востока	4				Нет существенной облачности	10.0 и более	-17.0
16.01.2025 02:30	-16.0	748.0	760.5	85	Ветер, дующий с юго-юго-востока	4				Нет существенной облачности	10.0 и более	-18.0
16.01.2025 02:00	-15.0	748.7	761.2	85	Ветер, дующий с юга	5				Нет существенной облачности	10.0 и более	-17.0
16.01.2025 01:30	-15.0	748.7	761.2	85	Ветер, дующий с юга	5				Нет существенной облачности	10.0 и более	-17.0
16.01.2025 01:00	-14.0	748.8	761.2	85	Ветер, дующий с юга	4				Нет существенной облачности	10.0 и более	-16.0
16.01.2025 00:30	-15.0	748.7	761.2	85	Ветер, дующий с юга	3				Нет существенной облачности	10.0 и более	-17.0
16.01.2025 00:00	-14.0	748.8	761.2	85	Ветер, дующий с юго-юго-запада	3				Нет существенной облачности	10.0 и более	-16.0
15.01.2025 23:30	-13.0	748.8	761.2	85	Ветер, дующий с юго-юго-запада	4				Нет существенной облачности	10.0 и более	-15.0
15.01.2025 23:00	-13.0	748.8	761.2	85	Ветер, дующий с юго-юго-запада	5				Нет существенной облачности	10.0 и более	-15.0
15.01.2025 22:30	-13.0	748.8	761.2	78	Ветер, дующий с юго-юго-запада	5				Нет существенной облачности	10.0 и более	-16.0
15.01.2025 22:00	-12.0	748.9	761.2	79	Ветер, дующий с юго-юго-запада	5				Нет существенной облачности	10.0 и более	-15.0
15.01.2025 21:30	-13.0	748.8	761.2	78	Ветер, дующий с юго-юго-запада	5				Нет существенной облачности	10.0 и более	-16.0
15.01.2025 21:00	-13.0	748.8	761.2	78	Ветер, дующий с юга	5				Нет существенной облачности	10.0 и более	-16.0
15.01.2025 20:30	-13.0	748.8	761.2	78	Ветер, дующий с юга	4				Нет существенной облачности	10.0 и более	-16.0
15.01.2025 20:00	-13.0	749.6	762.0	85	Ветер, дующий с юга	5				Нет существенной облачности	10.0 и более	-15.0
15.01.2025 19:30	-13.0	749.6	762.0	78	Ветер, дующий с юго-юго-востока	5				Нет существенной облачности	10.0 и более	-16.0
15.01.2025 19:00	-12.0	749.6	762.0	85	Ветер, дующий с юга	6				Нет существенной облачности	10.0 и более	-14.0
15.01.2025 18:30	-11.0	750.5	762.8	79	Ветер, дующий с юго-юго-востока	5				Нет существенной облачности	10.0 и более	-14.0
15.01.2025 18:00	-11.0	750.5	762.8	79	Ветер, дующий с юго-юго-востока	6				Нет существенной облачности	10.0 и более	-14.0
15.01.2025 17:30	-10.0	750.5	762.8	79	Ветер, дующий с юго-юго-востока	5				Нет существенной облачности	10.0 и более	-13.0
15.01.2025 17:00	-10.0	750.5	762.8	79	Ветер, дующий с юго-юго-востока	5				Нет существенной облачности	10.0 и более	-13.0
15.01.2025 16:30	-11.0	751.2	763.5	79	Ветер, дующий с юго-востока	4				Нет существенной облачности	10.0 и более	-14.0
15.01.2025 16:00	-9.0	751.3	763.5	73	Ветер, дующий с юго-юго-востока	5				Нет существенной облачности	10.0 и более	-13.0
15.01.2025 15:30	-7.0	751.3	763.5	68	Ветер, дующий с юга	5				Нет существенной облачности	10.0 и более	-12.0
15.01.2025 15:00	-6.0	751.4	763.5	68	Ветер, дующий с юго-юго-востока	5				Нет существенной облачности	10.0 и более	-11.0
15.01.2025 14:30	-6.0	752.2	764.3	68	Ветер, дующий с юга	4				Нет существенной облачности	10.0 и более	-11.0
15.01.2025 14:00	-6.0	752.2	764.3	68	Ветер, дующий с юга	4				Нет существенной облачности	10.0 и более	-11.0
15.01.2025 13:30	-6.0	752.2	764.3	68	Ветер, дующий с юго-юго-востока	4				Нет существенной облачности	10.0 и более	-11.0
15.01.2025 13:00	-4.0	753.0	765.0	59	Ветер, дующий с юга	5				Нет существенной облачности	10.0 и более	-11.0
15.01.2025 12:30	-4.0	753.0	765.0	59	Ветер, дующий с юга	4				Нет существенной облачности	10.0 и более	-11.0
15.01.2025 12:00	-5.0	753.7	765.8	58	Ветер, дующий с юга	5				Нет существенной облачности	10.0 и более	-12.0
15.01.2025 11:30	-7.0	753.6	765.8	63	Ветер, дующий с юга	5				Нет существенной облачности	10.0 и более	-13.0
15.01.2025 11:00	-8.0	753.6	765.8	68	Ветер, дующий с юга	7				Нет существенной облачности	10.0 и более	-13.0
15.01.2025 10:30	-9.0	754.3	766.6	67	Ветер, дующий с юга	6				Нет существенной облачности	10.0 и более	-14.0
15.01.2025 10:00	-11.0	754.2	766.6	73	Ветер, дующий с юга	4				Нет существенной облачности	10.0 и более	-15.0
15.01.2025 09:30	-12.0	754.2	766.6	72	Ветер, дующий с юго-юго-востока	4				Нет существенной облачности	10.0 и более	-16.0
15.01.2025 09:00	-12.0	754.2	766.6	72	Ветер, дующий с юго-юго-востока	4				Нет существенной облачности	10.0 и более	-16.0
15.01.2025 08:30	-13.0	754.1	766.6	78	Ветер, дующий с юго-юго-востока	5				Нет существенной облачности	10.0 и более	-16.0
15.01.2025 08:00	-13.0	754.8	767.3	78	Ветер, дующий с юго-юго-востока	5				Нет существенной облачности	10.0 и более	-16.0
15.01.2025 07:30	-13.0	754.8	767.3	78	Ветер, дующий с юго-юго-востока	5				Нет существенной облачности	10.0 и более	-16.0
15.01.2025 07:00	-13.0	754.8	767.3	78	Ветер, дующий с юго-юго-востока	4				Нет существенной облачности	10.0 и более	-16.0
15.01.2025 06:30	-13.0	754.8	767.3	78	Ветер, дующий с юго-юго-востока	5				Нет существенной облачности	10.0 и более	-16.0
15.01.2025 06:00	-13.0	754.8	767.3	78	Ветер, дующий с юго-юго-востока	5				Нет существенной облачности	10.0 и более	-16.0
15.01.2025 05:30	-13.0	754.8	767.3	78	Ветер, дующий с юго-юго-востока	5				Нет существенной облачности	10.0 и более	-16.0
15.01.2025 05:00	-14.0	755.5	768.1	85	Ветер, дующий с юго-юго-востока	5				Нет существенной облачности	10.0 и более	-16.0
15.01.2025 04:30	-13.0	755.6	768.1	78	Ветер, дующий с юго-юго-востока	5				Нет существенной облачности	10.0 и более	-16.0
15.01.2025 04:00	-14.0	755.5	768.1	78	Ветер, дующий с юго-юго-востока	4				Нет существенной облачности	10.0 и более	-17.0
15.01.2025 03:30	-14.0	755.5	768.1	78	Ветер, дующий с юга	4				Нет существенной облачности	10.0 и более	-17.0
15.01.2025 03:00	-14.0	755.5	768.1	78	Ветер, дующий с юга	4				Нет существенной облачности	10.0 и более	-17.0
15.01.2025 02:30	-14.0	756.3	768.9	78	Ветер, дующий с юга	4				Нет существенной облачности	10.0 и более	-17.0
15.01.2025 02:00	-14.0	756.3	768.9	78	Ветер, дующий с юга	4				Нет существенной облачности	10.0 и более	-17.0
15.01.2025 01:30	-14.0	756.3	768.9	78	Ветер, дующий с юго-юго-востока	4				Нет существенной облачности	10.0 и более	-17.0
15.01.2025 01:00	-14.0	756.3	768.9	78	Ветер, дующий с юго-юго-востока	4				Нет существенной облачности	10.0 и более	-17.0
14.01.2025 23:30	-14.0	757.0	769.6	78	Ветер, дующий с юга	5				Нет существенной облачности	10.0 и более	-17.0
14.01.2025 23:00	-14.0	757.0	769.6	85	Ветер, дующий с юга	5				Нет существенной облачности	10.0 и более	-16.0
14.01.2025 22:30	-13.0	757.1	769.6	78	Ветер, дующий с юго-юго-востока	4				Нет существенной облачности	10.0 и более	-16.0
14.01.2025 22:00	-13.0	757.9	770.4	78	Ветер, дующий с юго-юго-востока	4				Нет существенной облачности	10.0 и более	-16.0
14.01.2025 21:30	-13.0	757.9	770.4	78	Ветер, дующий с юго-юго-востока	4				Нет существенной облачности	10.0 и более	-16.0
14.01.2025 21:00	-13.0	757.9	770.4	78	Ветер, дующий с юго-юго-востока	4				Нет существенной облачности	10.0 и более	-16.0
14.01.2025 20:30	-12.0	757.9	770.4	79	Ветер, дующий с юго-юго-востока	4				Нет существенной облачности	10.0 и более	-15.0
14.01.2025 20:00	-14.0	757.8	770.4	85	Ветер, дующий с юго-юго-востока	3				Нет существенной облачности	10.0 и более	-16.0
14.01.2025 19:30	-13.0	758.5	771.1	78	Ветер, дующий с юго-востока	2				Нет существенной облачности	10.0 и более	-16.0
14.01.2025 19:00	-13.0	758.5	771.1	78	Ветер, дующий с юго-юго-востока	4				Нет существенной облачности	10.0 и более	-16.0
14.01.2025 18:30	-13.0	758.5	771.1	78	Ветер, дующий с юго-юго-востока	4				Нет существенной облачности	10.0 и более	-16.0
14.01.2025 18:00	-12.0	758.6	771.1	79	Ветер, дующий с юго-юго-востока	3				Нет существенной облачности	10.0 и более	-15.0
14.01.2025 17:30	-11.0	758.6	771.1	79	Ветер, дующий с юго-юго-востока	4				Нет существенной облачности	10.0 и более	-14.0
14.01.2025 17:00	-11.0	758.6	771.1	79	Ветер, дующий с юго-юго-востока	4				Нет существенной облачности	10.0 и более	-14.0
14.01.2025 16:30	-11.0	758.6	771.1	79	Ветер, дующий с юго-востока	4				Нет существенной облачности	10.0 и более	-14.0
14.01.2025 16:00	-10.0	758.7	771.1	79	Ветер, дующий с юго-юго-востока	5				Нет существенной облачности	10.0 и более	-13.0
14.01.2025 15:30	-9.0	759.5	771.9	79	Ветер, дующий с юго-юго-востока	4				Нет существенной облачности	10.0 и более	-12.0
14.01.2025 15:00	-7.0	759.6	771.9	68	Ветер, дующий с юга	5				Нет существенной облачности	10.0 и более	-12.0
14.01.2025 14:30	-7.0	758.8	771.1	68	Ветер, дующий с юга	4				Нет существенной облачности	10.0 и более	-12.0
14.01.2025 14:00	-7.0	759.6	771.9	68	Ветер, дующий с юга	4				Нет существенной облачности	10.0 и более	-12.0
14.01.2025 13:30	-7.0	759.6	771.9	63	Ветер, дующий с юга	4				Нет существенной облачности	10.0 и более	-13.0
14.01.2025 13:00	-8.0	759.6	771.9	68	Ветер, дующий с юга	5				Нет существенной облачности	10.0 и более	-13.0
14.01.2025 12:30	-8.0	759.6	771.9	68	Ветер, дующий с юга	5				Нет существенной облачности	10.0 и более	-13.0
14.01.2025 12:00	-9.0	759.5	771.9	67	Ветер, дующий с юга	4				Нет существенной облачности	10.0 и более	-14.0
14.01.2025 11:30	-10.0	760.3	772.7	67	Ветер, дующий с юга	4				Нет существенной облачности	10.0 и более	-15.0
14.01.2025 11:00	-11.0	760.2	772.7	73	Ветер, дующий с юга	4				Нет существенной облачности	10.0 и более	-15.0
14.01.2025 10:30	-12.0	760.2	772.7	72	Ветер, дующий с юга	4				Нет существенной облачности	10.0 и более	-16.0
14.01.2025 10:00	-13.0	760.1	772.7	78	Ветер, дующий с юго-юго-востока	3				Нет существенной облачности	10.0 и более	-16.0
14.01.2025 09:30	-14.0	760.1	772.7	78	Ветер, дующий с юга	5				Нет существенной облачности	10.0 и более	-17.0
14.01.2025 09:00	-15.0	760.0	772.7	78	Ветер, дующий с юга	5				Нет существенной облачности	10.0 и более	-18.0
14.01.2025 08:30	-16.0	759.2	771.9	85	Ветер, дующий с юго-юго-востока	4				Нет существенной облачности	10.0 и более	-18.0
14.01.2025 08:00	-16.0	759.2	771.9	78	Ветер, дующий с юга	4				Нет существенной облачности	10.0 и более	-19.0
14.01.2025 07:30	-16.0	759.2	771.9	85	Ветер, дующий с юга	3				Нет существенной облачности	10.0 и более	-18.0
14.01.2025 07:00	-16.0	759.2	771.9	85	Ветер, дующий с юга	5				Нет существенной облачности	10.0 и более	-18.0
14.01.2025 06:30	-16.0	759.2	771.9	85	Ветер, дующий с юга	4				Нет существенной облачности	10.0 и более	-18.0
14.01.2025 06:00	-16.0	759.2	771.9	85	Ветер, дующий с юга	4				Нет существенной облачности	10.0 и более	-18.0
14.01.2025 05:30	-16.0	759.2	771.9	85	Ветер, дующий с юга	4				Нет существенной облачности	10.0 и более	-18.0
14.01.2025 05:00	-16.0	760.0	772.7	85	Ветер, дующий с юга	3				Нет существенной облачности	10.0 и более	-18.0
14.01.2025 04:30	-16.0	760.0	772.7	85	Ветер, дующий с юга	4				Нет существенной облачности	10.0 и более	-18.0
14.01.2025 04:00	-16.0	760.0	772.7	85	Ветер, дующий с юга	4				Нет существенной облачности	10.0 и более	-18.0
14.01.2025 03:30	-15.0	760.0	772.7	78	Ветер, дующий с юга	5				Нет существенной облачности	10.0 и более	-18.0
14.01.2025 03:00	-15.0	760.0	772.7	78	Ветер, дующий с юга	5				Нет существенной облачности	10.0 и более	-18.0
14.01.2025 02:30	-15.0	760.0	772.7	85	Ветер, дующий с юга	4				Нет существенной облачности	10.0 и более	-17.0
14.01.2025 02:00	-15.0	760.0	772.7	85	Ветер, дующий с юга	4				Нет существенной облачности	10.0 и более	-17.0
14.01.2025 01:30	-15.0	760.0	772.7	85	Ветер, дующий с юга	4				Нет существенной облачности	10.0 и более	-17.0
14.01.2025 01:00	-15.0	760.7	773.4	85	Ветер, дующий с юга	4				Нет существенной облачности	10.0 и более	-17.0
14.01.2025 00:30	-15.0	760.7	773.4	85	Ветер, дующий с юга	4				Нет существенной облачности	10.0 и более	-17.0
14.01.2025 00:00	-15.0	760.7	773.4	78	Ветер, дующий с юга	4				Нет существенной облачности	10.0 и более	-18.0
13.01.2025 23:30	-15.0	760.7	773.4	78	Ветер, дующий с юго-юго-востока	3				Нет существенной облачности	10.0 и более	-18.0
13.01.2025 23:00	-15.0	761.2	773.9	78	Ветер, дующий с юго-юго-востока	3				Нет существенной облачности	10.0 и более	-18.0
13.01.2025 22:30	-14.0	761.3	773.9	78	Ветер, дующий с юга	2				Нет существенной облачности	10.0 и более	-17.0
13.01.2025 22:00	-15.0	761.2	773.9	85	Ветер, дующий с юго-юго-востока	3				Нет существенной облачности	10.0 и более	-17.0
13.01.2025 21:30	-14.0	761.3	773.9	78	Ветер, дующий с юго-юго-востока	3				Нет существенной облачности	10.0 и более	-17.0
13.01.2025 21:00	-14.0	761.3	773.9	78	Ветер, дующий с юго-юго-востока	3				Нет существенной облачности	10.0 и более	-17.0
13.01.2025 20:30	-13.0	762.1	774.7	78	Ветер, дующий с юга	3				Нет существенной облачности	10.0 и более	-16.0
13.01.2025 20:00	-12.0	762.1	774.7	79	Ветер, дующий с юго-юго-востока	4				Нет существенной облачности	10.0 и более	-15.0
13.01.2025 19:30	-12.0	762.1	774.7	79	Ветер, дующий с юго-юго-востока	5				Нет существенной облачности	10.0 и более	-15.0
13.01.2025 19:00	-12.0	762.1	774.7	79	Ветер, дующий с юго-юго-востока	4				Нет существенной облачности	10.0 и более	-15.0
13.01.2025 18:30	-12.0	762.1	774.7	79	Ветер, дующий с юго-юго-востока	5				Нет существенной облачности	10.0 и более	-15.0
13.01.2025 18:00	-12.0	762.1	774.7	79	Ветер, дующий с юго-юго-востока	5				Нет существенной облачности	10.0 и более	-15.0
13.01.2025 17:30	-12.0	762.1	774.7	79	Ветер, дующий с юго-востока	6				Нет существенной облачности	10.0 и более	-15.0
13.01.2025 17:00	-12.0	762.9	775.5	79	Ветер, дующий с юго-востока	5				Нет существенной облачности	10.0 и более	-15.0
13.01.2025 16:30	-12.0	762.9	775.5	85	Ветер, дующий с юго-востока	5				Нет существенной облачности	10.0 и более	-14.0
13.01.2025 16:00	-11.0	763.0	775.5	79	Ветер, дующий с юго-востока	4				Нет существенной облачности	10.0 и более	-14.0
13.01.2025 15:30	-10.0	763.0	775.5	73	Ветер, дующий с юго-востока	3				Нет существенной облачности	10.0 и более	-14.0
13.01.2025 15:00	-9.0	763.1	775.5	73	Ветер, дующий с юго-востока	4				Нет существенной облачности	10.0 и более	-13.0
13.01.2025 14:30	-9.0	763.8	776.2	79	Ветер, дующий с юго-юго-востока	4				Нет существенной облачности	10.0 и более	-12.0
13.01.2025 14:00	-8.0	763.8	776.2	73	Ветер, дующий с юго-юго-востока	4				Нет существенной облачности	10.0 и более	-12.0
13.01.2025 13:30	-9.0	763.8	776.2	79	Ветер, дующий с юго-востока	5				Нет существенной облачности	10.0 и более	-12.0
13.01.2025 13:00	-9.0	763.8	776.2	79	Ветер, дующий с юго-юго-востока	5				Нет существенной облачности	10.0 и более	-12.0
13.01.2025 12:30	-9.0	763.8	776.2	73	Ветер, дующий с юго-востока	5				Нет существенной облачности	10.0 и более	-13.0
13.01.2025 12:00	-10.0	763.7	776.2	79	Ветер, дующий с юго-востока	5				Нет существенной облачности	10.0 и более	-13.0
13.01.2025 11:30	-10.0	764.5	777.0	79	Ветер, дующий с юго-юго-востока	5				Нет существенной облачности	10.0 и более	-13.0
13.01.2025 11:00	-10.0	764.5	777.0	73	Ветер, дующий с юго-юго-востока	5				Нет существенной облачности	10.0 и более	-14.0
13.01.2025 10:30	-11.0	764.4	777.0	79	Ветер, дующий с юго-юго-востока	5				Нет существенной облачности	10.0 и более	-14.0
13.01.2025 10:00	-11.0	764.4	777.0	79	Ветер, дующий с юго-юго-востока	5				Нет существенной облачности	10.0 и более	-14.0
13.01.2025 09:30	-12.0	764.4	777.0	85	Ветер, дующий с юго-востока	5				Нет существенной облачности	10.0 и более	-14.0
13.01.2025 09:00	-13.0	764.4	777.0	85	Ветер, дующий с юго-востока	4				Нет существенной облачности	10.0 и более	-15.0
13.01.2025 08:30	-14.0	764.3	777.0	85	Ветер, дующий с юго-востока	5				Нет существенной облачности	10.0 и более	-16.0
13.01.2025 08:00	-14.0	764.3	777.0	85	Ветер, дующий с юго-востока	4				Нет существенной облачности	10.0 и более	-16.0
13.01.2025 07:30	-13.0	764.4	777.0	85	Ветер, дующий с юго-юго-востока	4				Нет существенной облачности	10.0 и более	-15.0
13.01.2025 07:00	-12.0	764.4	777.0	85	Ветер, дующий с юго-востока	4				Нет существенной облачности	10.0 и более	-14.0
13.01.2025 06:30	-12.0	764.4	777.0	85	Ветер, дующий с юго-востока	5				Нет существенной облачности	10.0 и более	-14.0
13.01.2025 06:00	-12.0	764.4	777.0	85	Ветер, дующий с юго-востока	4				Нет существенной облачности	10.0 и более	-14.0
13.01.2025 05:30	-12.0	764.4	777.0	85	Ветер, дующий с юго-востока	5				Рассеянная (40-50%) 480 м	10.0 и более	-14.0
13.01.2025 05:00	-13.0	764.4	777.0	92	Ветер, дующий с востока	4				Разорванная (60-90%) 450 м	10.0 и более	-14.0
13.01.2025 04:30	-13.0	764.4	777.0	85	Ветер, дующий с востоко-юго-востока	4				Разорванная (60-90%) 450 м	10.0 и более	-15.0
13.01.2025 04:00	-13.0	764.4	777.0	92	Ветер, дующий с востоко-юго-востока	3				Разорванная (60-90%) 450 м	10.0 и более	-14.0
13.01.2025 03:30	-12.0	764.4	777.0	92	Ветер, дующий с юго-востока	3				Разорванная (60-90%) 390 м	10.0 и более	-13.0
13.01.2025 03:00	-10.0	764.5	777.0	85	Ветер, дующий с юго-востока	3				Сплошная (100%) 360 м	10.0 и более	-12.0
13.01.2025 02:30	-8.0	764.6	777.0	86	Ветер, дующий с юго-юго-востока	3				Сплошная (100%) 360 м	10.0 и более	-10.0
13.01.2025 02:00	-7.0	764.6	777.0	86	Ветер, дующий с юго-юго-востока	3				Сплошная (100%) 330 м	10.0 и более	-9.0
13.01.2025 01:30	-7.0	764.6	777.0	86	Ветер, дующий с юго-юго-востока	3				Сплошная (100%) 360 м	10.0 и более	-9.0
13.01.2025 01:00	-7.0	764.6	777.0	86	Ветер, дующий с юго-востока	3				Сплошная (100%) 360 м	10.0 и более	-9.0
13.01.2025 00:30	-7.0	764.6	777.0	86	Ветер, дующий с юго-востока	2				Сплошная (100%) 390 м	10.0 и более	-9.0
13.01.2025 00:00	-7.0	764.6	777.0	86	Ветер, дующий с юго-востока	3				Сплошная (100%) 390 м	10.0 и более	-9.0
12.01.2025 23:30	-7.0	764.6	777.0	86	Ветер, дующий с юго-востока	2				Сплошная (100%) 420 м	10.0 и более	-9.0
12.01.2025 23:00	-7.0	764.6	777.0	86	Ветер, дующий с востоко-юго-востока	2				Сплошная (100%) 420 м	10.0 и более	-9.0
12.01.2025 22:30	-7.0	764.6	777.0	86	Ветер, дующий с востоко-юго-востока	1				Сплошная (100%) 450 м	10.0 и более	-9.0
12.01.2025 22:00	-7.0	764.6	777.0	86	Ветер, дующий с юга	1				Сплошная (100%) 450 м	10.0 и более	-9.0
12.01.2025 21:30	-7.0	764.6	777.0	86	Переменное направление	1				Сплошная (100%) 480 м	10.0 и более	-9.0
12.01.2025 21:18	-7.0	764.6	777.0	86	Ветер, дующий с юго-юго-запада	1				Сплошная (100%) 450 м	10.0 и более	-9.0
12.01.2025 21:00	-7.0	764.6	777.0	86	Ветер, дующий с юго-юго-запада	1				Сплошная (100%) 390 м	10.0 и более	-9.0
12.01.2025 20:53	-7.0	764.6	777.0	86	Ветер, дующий с юго-юго-запада	2				Сплошная (100%) 300 м	10.0 и более	-9.0
12.01.2025 20:30	-7.0	764.6	777.0	86	Штиль, безветрие	0				Сплошная (100%) 480 м	10.0 и более	-9.0
12.01.2025 20:00	-7.0	763.8	776.2	86	Штиль, безветрие	0				Сплошная (100%) 540 м	10.0 и более	-9.0
12.01.2025 19:30	-7.0	763.8	776.2	86	Ветер, дующий с юго-юго-запада	1				Сплошная (100%) 510 м	10.0 и более	-9.0
12.01.2025 19:00	-7.0	763.8	776.2	86	Ветер, дующий с юга	1		Дымка		Сплошная (100%) 540 м	5.0	-9.0
12.01.2025 18:30	-7.0	763.8	776.2	86	Штиль, безветрие	0		Дымка		Сплошная (100%) 570 м	5.0	-9.0
12.01.2025 18:05	-7.0	763.8	776.2	86	Ветер, дующий с западо-юго-запада	1		Дымка		Сплошная (100%) 570 м	4.2	-9.0
12.01.2025 18:00	-7.0	763.8	776.2	86	Ветер, дующий с западо-юго-запада	2				Сплошная (100%) 600 м	8.0	-9.0
12.01.2025 17:49	-7.0	763.8	776.2	86	Ветер, дующий с юго-запада	2				Сплошная (100%) 570 м	10.0 и более	-9.0
12.01.2025 17:30	-7.0	763.8	776.2	86	Ветер, дующий с юго-юго-запада	1				Сплошная (100%) 270 м	10.0 и более	-9.0
12.01.2025 17:00	-7.0	763.8	776.2	86	Штиль, безветрие	0				Сплошная (100%) 270 м	10.0 и более	-9.0
12.01.2025 16:49	-7.0	763.8	776.2	86	Переменное направление	1				Сплошная (100%) 270 м	10.0 и более	-9.0
12.01.2025 16:30	-7.0	763.8	776.2	79	Штиль, безветрие	0				Разорванная (60-90%) 300 м	10.0 и более	-10.0
12.01.2025 16:00	-7.0	763.8	776.2	79	Ветер, дующий с западо-северо-запада	1				Незначительная (10-30%) 240 м, кучево-дождевые облака	10.0 и более	-10.0
12.01.2025 15:30	-7.0	763.8	776.2	79	Ветер, дующий с западо-северо-запада	1				Незначительная (10-30%) 240 м, кучево-дождевые облака	10.0 и более	-10.0
12.01.2025 15:00	-7.0	763.8	776.2	79	Ветер, дующий с запада	3				Незначительная (10-30%) 240 м, кучево-дождевые облака	10.0 и более	-10.0
12.01.2025 14:30	-7.0	763.2	775.5	79	Переменное направление	1				Незначительная (10-30%) 240 м, кучево-дождевые облака	10.0 и более	-10.0
12.01.2025 14:00	-7.0	763.2	775.5	79	Ветер, дующий с западо-северо-запада	2				Нет существенной облачности	10.0 и более	-10.0
12.01.2025 13:30	-7.0	763.2	775.5	79	Ветер, дующий с запада	3				Нет существенной облачности	10.0 и более	-10.0
12.01.2025 13:00	-7.0	762.4	774.7	79	Ветер, дующий с западо-юго-запада	3				Нет существенной облачности	10.0 и более	-10.0
12.01.2025 12:30	-7.0	763.2	775.5	79	Ветер, дующий с запада	3				Нет существенной облачности	10.0 и более	-10.0
12.01.2025 12:00	-7.0	762.4	774.7	79	Ветер, дующий с юго-запада	4				Нет существенной облачности	10.0 и более	-10.0
12.01.2025 11:30	-7.0	763.2	775.5	79	Ветер, дующий с западо-юго-запада	3				Нет существенной облачности	10.0 и более	-10.0
12.01.2025 11:00	-8.0	763.1	775.5	79	Ветер, дующий с запада	3				Нет существенной облачности	10.0 и более	-11.0
12.01.2025 10:30	-8.0	763.1	775.5	79	Ветер, дующий с запада	3				Нет существенной облачности	10.0 и более	-11.0
12.01.2025 10:00	-8.0	762.3	774.7	79	Ветер, дующий с запада	3				Нет существенной облачности	10.0 и более	-11.0
12.01.2025 09:30	-8.0	763.1	775.5	79	Ветер, дующий с запада	3				Нет существенной облачности	10.0 и более	-11.0
12.01.2025 09:00	-8.0	763.1	775.5	86	Ветер, дующий с запада	4				Незначительная (10-30%) 270 м	10.0 и более	-10.0
12.01.2025 08:30	-8.0	762.3	774.7	86	Ветер, дующий с западо-юго-запада	4				Рассеянная (40-50%) 330 м	10.0 и более	-10.0
12.01.2025 08:00	-8.0	762.3	774.7	86	Ветер, дующий с западо-юго-запада	3				Рассеянная (40-50%) 330 м	10.0 и более	-10.0
12.01.2025 07:30	-8.0	762.3	774.7	86	Ветер, дующий с запада	3				Рассеянная (40-50%) 360 м	10.0 и более	-10.0
12.01.2025 07:00	-8.0	762.3	774.7	86	Ветер, дующий с запада	3				Незначительная (10-30%) 300 м	10.0 и более	-10.0
12.01.2025 06:30	-7.0	762.4	774.7	79	Ветер, дующий с запада	3				Незначительная (10-30%) 300 м	10.0 и более	-10.0
12.01.2025 06:00	-7.0	761.6	773.9	79	Ветер, дующий с запада	4				Рассеянная (40-50%) 300 м	10.0 и более	-10.0
12.01.2025 05:30	-7.0	761.6	773.9	79	Ветер, дующий с запада	3				Рассеянная (40-50%) 270 м	10.0 и более	-10.0
12.01.2025 05:00	-7.0	761.6	773.9	86	Ветер, дующий с западо-юго-запада	4				Разорванная (60-90%) 240 м	10.0 и более	-9.0
12.01.2025 04:30	-7.0	761.6	773.9	86	Ветер, дующий с западо-юго-запада	4				Разорванная (60-90%) 240 м	10.0 и более	-9.0
12.01.2025 04:00	-7.0	761.6	773.9	93	Ветер, дующий с западо-юго-запада	4				Сплошная (100%) 240 м	10.0 и более	-8.0
12.01.2025 03:30	-7.0	762.4	774.7	93	Ветер, дующий с западо-юго-запада	4				Сплошная (100%) 240 м	10.0 и более	-8.0
12.01.2025 03:00	-7.0	762.4	774.7	93	Ветер, дующий с запада	4				Сплошная (100%) 270 м	10.0 и более	-8.0
12.01.2025 02:30	-7.0	762.4	774.7	93	Ветер, дующий с западо-юго-запада	4				Сплошная (100%) 300 м	10.0 и более	-8.0
12.01.2025 02:00	-6.0	762.4	774.7	93	Ветер, дующий с запада	5				Сплошная (100%) 360 м	10.0 и более	-7.0
12.01.2025 01:30	-6.0	762.4	774.7	93	Ветер, дующий с западо-юго-запада	4				Сплошная (100%) 390 м	10.0 и более	-7.0
12.01.2025 01:00	-6.0	762.4	774.7	93	Ветер, дующий с западо-юго-запада	4				Сплошная (100%) 450 м	10.0 и более	-7.0
12.01.2025 00:30	-6.0	762.4	774.7	93	Ветер, дующий с западо-юго-запада	5				Сплошная (100%) 450 м	10.0 и более	-7.0
12.01.2025 00:00	-6.0	762.4	774.7	93	Ветер, дующий с запада	3				Сплошная (100%) 480 м	10.0 и более	-7.0
11.01.2025 23:30	-5.0	762.5	774.7	86	Ветер, дующий с запада	5				Сплошная (100%) 510 м	10.0 и более	-7.0
11.01.2025 23:00	-5.0	762.5	774.7	86	Ветер, дующий с запада	5				Сплошная (100%) 510 м	10.0 и более	-7.0
11.01.2025 22:30	-5.0	762.5	774.7	93	Ветер, дующий с запада	5				Сплошная (100%) 540 м	10.0 и более	-6.0
11.01.2025 22:00	-5.0	762.5	774.7	93	Ветер, дующий с западо-юго-запада	5				Сплошная (100%) 540 м	10.0 и более	-6.0
11.01.2025 21:30	-4.0	762.5	774.7	80	Ветер, дующий с западо-юго-запада	5				Сплошная (100%) 570 м	10.0 и более	-7.0
11.01.2025 21:00	-4.0	762.5	774.7	80	Ветер, дующий с западо-юго-запада	4				Сплошная (100%) 600 м	10.0 и более	-7.0
11.01.2025 20:30	-4.0	762.5	774.7	80	Ветер, дующий с западо-юго-запада	4				Сплошная (100%) 600 м	10.0 и более	-7.0
11.01.2025 20:00	-4.0	762.5	774.7	80	Ветер, дующий с запада	3				Сплошная (100%) 600 м	10.0 и более	-7.0
11.01.2025 19:30	-4.0	762.5	774.7	80	Ветер, дующий с запада	3				Сплошная (100%) 630 м	10.0 и более	-7.0
11.01.2025 19:00	-4.0	762.5	774.7	80	Ветер, дующий с запада	3				Сплошная (100%) 630 м	10.0 и более	-7.0
11.01.2025 18:30	-4.0	762.5	774.7	80	Ветер, дующий с западо-юго-запада	3				Сплошная (100%) 630 м	10.0 и более	-7.0
11.01.2025 18:00	-4.0	762.5	774.7	86	Ветер, дующий с запада	3				Сплошная (100%) 660 м	10.0 и более	-6.0
11.01.2025 17:30	-4.0	762.5	774.7	80	Ветер, дующий с запада	3				Сплошная (100%) 660 м	10.0 и более	-7.0
11.01.2025 17:00	-4.0	762.5	774.7	86	Ветер, дующий с запада	4				Сплошная (100%) 660 м	10.0 и более	-6.0
11.01.2025 16:30	-4.0	762.5	774.7	86	Ветер, дующий с запада	4				Сплошная (100%) 600 м	10.0 и более	-6.0
11.01.2025 16:00	-4.0	762.5	774.7	86	Ветер, дующий с западо-юго-запада	4				Сплошная (100%) 600 м	10.0 и более	-6.0
11.01.2025 15:30	-4.0	762.5	774.7	86	Ветер, дующий с запада	5				Сплошная (100%) 690 м	10.0 и более	-6.0
11.01.2025 15:00	-4.0	762.5	774.7	80	Ветер, дующий с запада	5				Сплошная (100%) 720 м	10.0 и более	-7.0
11.01.2025 14:30	-4.0	762.5	774.7	80	Ветер, дующий с запада	5				Сплошная (100%) 750 м	10.0 и более	-7.0
11.01.2025 14:00	-4.0	762.5	774.7	80	Ветер, дующий с запада	5				Сплошная (100%) 780 м	10.0 и более	-7.0
11.01.2025 13:30	-4.0	762.5	774.7	86	Ветер, дующий с запада	5				Сплошная (100%) 780 м	10.0 и более	-6.0
11.01.2025 13:00	-4.0	762.5	774.7	86	Ветер, дующий с запада	5				Сплошная (100%) 810 м	10.0 и более	-6.0
11.01.2025 12:30	-4.0	762.5	774.7	86	Ветер, дующий с запада	5				Сплошная (100%) 810 м	10.0 и более	-6.0
11.01.2025 12:00	-4.0	762.5	774.7	80	Ветер, дующий с запада	5				Сплошная (100%) 810 м	10.0 и более	-7.0
11.01.2025 11:30	-4.0	762.5	774.7	80	Ветер, дующий с западо-юго-запада	5				Сплошная (100%) 810 м	10.0 и более	-7.0
11.01.2025 11:00	-4.0	762.5	774.7	80	Ветер, дующий с запада	4				Сплошная (100%) 780 м	10.0 и более	-7.0
11.01.2025 10:30	-4.0	762.5	774.7	80	Ветер, дующий с западо-юго-запада	5				Сплошная (100%) 780 м	10.0 и более	-7.0
11.01.2025 10:00	-4.0	762.5	774.7	80	Ветер, дующий с западо-юго-запада	4				Сплошная (100%) 780 м	10.0 и более	-7.0
11.01.2025 09:30	-4.0	762.5	774.7	80	Ветер, дующий с запада	4				Сплошная (100%) 810 м	10.0 и более	-7.0
11.01.2025 09:00	-5.0	762.5	774.7	86	Ветер, дующий с запада	4				Сплошная (100%) 810 м	10.0 и более	-7.0
11.01.2025 08:30	-5.0	762.5	774.7	86	Ветер, дующий с запада	4				Сплошная (100%) 840 м	10.0 и более	-7.0
11.01.2025 08:00	-4.0	762.5	774.7	80	Ветер, дующий с запада	5				Сплошная (100%) 870 м	10.0 и более	-7.0
11.01.2025 07:30	-5.0	761.7	773.9	86	Ветер, дующий с запада	4				Сплошная (100%) 930 м	10.0 и более	-7.0
11.01.2025 07:00	-5.0	761.7	773.9	86	Ветер, дующий с запада	5				Сплошная (100%) 900 м	10.0 и более	-7.0
11.01.2025 06:30	-5.0	761.7	773.9	86	Ветер, дующий с запада	5				Сплошная (100%) 870 м	10.0 и более	-7.0
11.01.2025 06:00	-4.0	761.2	773.4	80	Ветер, дующий с запада	4				Сплошная (100%) 810 м	10.0 и более	-7.0
11.01.2025 05:30	-4.0	761.2	773.4	80	Ветер, дующий с запада	4				Сплошная (100%) 780 м	10.0 и более	-7.0
11.01.2025 05:00	-4.0	761.2	773.4	80	Ветер, дующий с запада	5				Сплошная (100%) 810 м	10.0 и более	-7.0
11.01.2025 04:30	-4.0	761.2	773.4	80	Ветер, дующий с запада	4				Сплошная (100%) 930 м	10.0 и более	-7.0
11.01.2025 04:00	-4.0	761.2	773.4	80	Ветер, дующий с запада	5				Сплошная (100%) 930 м	10.0 и более	-7.0
11.01.2025 03:30	-4.0	761.2	773.4	80	Ветер, дующий с запада	4				Сплошная (100%) 1080 м	10.0 и более	-7.0
11.01.2025 03:00	-4.0	761.2	773.4	80	Ветер, дующий с запада	5				Разорванная (60-90%) 1230 м	10.0 и более	-7.0
11.01.2025 02:30	-4.0	761.2	773.4	80	Ветер, дующий с запада	7				Разорванная (60-90%) 1320 м	10.0 и более	-7.0
11.01.2025 02:00	-4.0	761.2	773.4	80	Ветер, дующий с запада	7				Разорванная (60-90%) 1320 м	10.0 и более	-7.0
11.01.2025 01:30	-4.0	761.2	773.4	80	Ветер, дующий с запада	7				Разорванная (60-90%) 1170 м	10.0 и более	-7.0
11.01.2025 01:00	-4.0	760.5	772.7	74	Ветер, дующий с запада	7				Рассеянная (40-50%) 990 м	10.0 и более	-8.0
11.01.2025 00:30	-3.0	760.6	772.7	69	Ветер, дующий с запада	8				Рассеянная (40-50%) 1530 м, кучево-дождевые облака	10.0 и более	-8.0
11.01.2025 00:00	-3.0	761.3	773.4	69	Ветер, дующий с запада	7				Рассеянная (40-50%) 1500 м, кучево-дождевые облака	10.0 и более	-8.0
10.01.2025 23:30	-3.0	761.3	773.4	69	Ветер, дующий с запада	7				Рассеянная (40-50%) 1500 м, кучево-дождевые облака	10.0 и более	-8.0
10.01.2025 23:00	-3.0	761.3	773.4	69	Ветер, дующий с западо-юго-запада	6				Разорванная (60-90%) 1350 м, кучево-дождевые облака	10.0 и более	-8.0
10.01.2025 22:30	-3.0	761.3	773.4	69	Ветер, дующий с западо-юго-запада	7				Разорванная (60-90%) 1290 м, кучево-дождевые облака	10.0 и более	-8.0
10.01.2025 22:00	-3.0	761.3	773.4	69	Ветер, дующий с западо-юго-запада	7				Разорванная (60-90%) 1440 м, кучево-дождевые облака	10.0 и более	-8.0
10.01.2025 21:30	-3.0	761.8	773.9	69	Ветер, дующий с западо-юго-запада	7				Рассеянная (40-50%) 1080 м, кучево-дождевые облака	10.0 и более	-8.0
10.01.2025 21:00	-3.0	761.8	773.9	64	Ветер, дующий с западо-юго-запада	7				Рассеянная (40-50%) 930 м, кучево-дождевые облака	10.0 и более	-9.0
10.01.2025 20:30	-3.0	761.8	773.9	64	Ветер, дующий с западо-юго-запада	8				Рассеянная (40-50%) 600 м, кучево-дождевые облака	10.0 и более	-9.0
10.01.2025 20:00	-3.0	761.8	773.9	59	Ветер, дующий с юго-запада	7				Разорванная (60-90%) 600 м, кучево-дождевые облака	10.0 и более	-10.0
10.01.2025 19:30	-3.0	761.8	773.9	59	Ветер, дующий с юго-запада	8				Разорванная (60-90%) 600 м, кучево-дождевые облака	10.0 и более	-10.0
10.01.2025 19:00	-3.0	761.8	773.9	59	Ветер, дующий с юго-запада	7				Разорванная (60-90%) 600 м, кучево-дождевые облака	10.0 и более	-10.0
10.01.2025 18:30	-3.0	761.8	773.9	59	Ветер, дующий с юго-запада	7				Разорванная (60-90%) 630 м, кучево-дождевые облака	10.0 и более	-10.0
10.01.2025 18:00	-3.0	761.8	773.9	59	Ветер, дующий с юго-запада	7				Разорванная (60-90%) 600 м, кучево-дождевые облака	10.0 и более	-10.0
10.01.2025 17:30	-3.0	762.6	774.7	59	Ветер, дующий с юго-запада	7				Разорванная (60-90%) 630 м, кучево-дождевые облака	10.0 и более	-10.0
10.01.2025 17:00	-3.0	762.6	774.7	59	Ветер, дующий с юго-запада	7				Рассеянная (40-50%) 630 м, кучево-дождевые облака	10.0 и более	-10.0
10.01.2025 16:30	-3.0	762.6	774.7	64	Ветер, дующий с юго-юго-запада	7				Рассеянная (40-50%) 900 м, кучево-дождевые облака	10.0 и более	-9.0
10.01.2025 16:00	-3.0	762.6	774.7	59	Ветер, дующий с юго-запада	7				Рассеянная (40-50%) 810 м, кучево-дождевые облака	10.0 и более	-10.0
10.01.2025 15:30	-3.0	762.6	774.7	64	Ветер, дующий с юго-юго-запада	8				Разорванная (60-90%) 810 м, кучево-дождевые облака	10.0 и более	-9.0
10.01.2025 15:00	-3.0	763.3	775.5	64	Ветер, дующий с юго-юго-запада	9				Разорванная (60-90%) 810 м, кучево-дождевые облака	10.0 и более	-9.0
10.01.2025 14:30	-3.0	763.3	775.5	64	Ветер, дующий с юго-юго-запада	9				Разорванная (60-90%) 870 м, кучево-дождевые облака	10.0 и более	-9.0
10.01.2025 14:00	-3.0	763.3	775.5	64	Ветер, дующий с юго-запада	10				Разорванная (60-90%) 600 м, кучево-дождевые облака	10.0 и более	-9.0
10.01.2025 13:30	-2.0	763.4	775.5	55	Ветер, дующий с юго-запада	10				Разорванная (60-90%) 570 м, кучево-дождевые облака	10.0 и более	-10.0
10.01.2025 13:00	-2.0	764.1	776.2	55	Ветер, дующий с юго-запада	9				Рассеянная (40-50%) 750 м, кучево-дождевые облака	10.0 и более	-10.0
10.01.2025 12:30	-2.0	764.1	776.2	51	Ветер, дующий с юго-запада	9				Рассеянная (40-50%) 630 м, кучево-дождевые облака	10.0 и более	-11.0
10.01.2025 12:00	-3.0	764.8	777.0	54	Ветер, дующий с юго-запада	9				Рассеянная (40-50%) 600 м, кучево-дождевые облака	10.0 и более	-11.0
10.01.2025 11:30	-3.0	764.8	777.0	54	Ветер, дующий с юго-запада	9				Рассеянная (40-50%) 600 м, кучево-дождевые облака	10.0 и более	-11.0
10.01.2025 11:00	-4.0	764.8	777.0	59	Ветер, дующий с юго-запада	9				Незначительная (10-30%) 510 м, кучево-дождевые облака	10.0 и более	-11.0
10.01.2025 10:30	-4.0	764.8	777.0	59	Ветер, дующий с юго-запада	8				Нет существенной облачности	10.0 и более	-11.0
10.01.2025 10:00	-4.0	764.8	777.0	59	Ветер, дующий с юго-запада	8				Нет существенной облачности	10.0 и более	-11.0
10.01.2025 09:30	-4.0	764.8	777.0	59	Ветер, дующий с юго-запада	8				Незначительная (10-30%) 1590 м, кучево-дождевые облака	10.0 и более	-11.0
10.01.2025 09:00	-4.0	764.8	777.0	59	Ветер, дующий с юго-запада	8				Незначительная (10-30%) 1530 м, кучево-дождевые облака	10.0 и более	-11.0
10.01.2025 08:30	-4.0	764.8	777.0	59	Ветер, дующий с юго-запада	7				Незначительная (10-30%) 1590 м, кучево-дождевые облака	10.0 и более	-11.0
10.01.2025 08:00	-4.0	765.5	777.7	59	Ветер, дующий с юго-запада	8				Нет существенной облачности	10.0 и более	-11.0
10.01.2025 07:30	-4.0	764.8	777.0	63	Ветер, дующий с юго-запада	7				Нет существенной облачности	10.0 и более	-10.0
10.01.2025 07:00	-4.0	764.8	777.0	63	Ветер, дующий с юго-запада	7				Нет существенной облачности	10.0 и более	-10.0
10.01.2025 06:30	-4.0	765.5	777.7	59	Ветер, дующий с юго-запада	7				Нет существенной облачности	10.0 и более	-11.0
10.01.2025 06:00	-4.0	765.5	777.7	63	Ветер, дующий с юго-запада	8				Нет существенной облачности	10.0 и более	-10.0
10.01.2025 05:30	-4.0	765.5	777.7	63	Ветер, дующий с юго-запада	9		Поземок, снег		Нет существенной облачности	10.0 и более	-10.0
10.01.2025 05:00	-3.0	764.8	777.0	54	Ветер, дующий с западо-юго-запада	9		Поземок, снег		Нет существенной облачности	10.0 и более	-11.0
10.01.2025 04:30	-3.0	764.8	777.0	50	Ветер, дующий с западо-юго-запада	9		Поземок, снег		Нет существенной облачности	10.0 и более	-12.0
10.01.2025 04:00	-3.0	764.8	777.0	59	Ветер, дующий с западо-юго-запада	7				Нет существенной облачности	10.0 и более	-10.0
10.01.2025 03:30	-4.0	764.8	777.0	63	Ветер, дующий с западо-юго-запада	8		Поземок, снег		Нет существенной облачности	10.0 и более	-10.0
10.01.2025 03:00	-4.0	764.8	777.0	63	Ветер, дующий с западо-юго-запада	8		Поземок, снег		Разорванная (60-90%) 1590 м, кучево-дождевые облака	10.0 и более	-10.0
10.01.2025 02:30	-4.0	765.5	777.7	63	Ветер, дующий с западо-юго-запада	10		Поземок, снег		Разорванная (60-90%) 1710 м, кучево-дождевые облака	10.0 и более	-10.0
10.01.2025 02:00	-4.0	765.5	777.7	69	Ветер, дующий с западо-юго-запада	9				Разорванная (60-90%) 1620 м, кучево-дождевые облака	10.0 и более	-9.0
10.01.2025 01:30	-4.0	765.5	777.7	69	Ветер, дующий с западо-юго-запада	9				Разорванная (60-90%) 1620 м, кучево-дождевые облака	10.0 и более	-9.0
10.01.2025 01:00	-4.0	765.5	777.7	69	Ветер, дующий с западо-юго-запада	8				Разорванная (60-90%) 1530 м, кучево-дождевые облака	10.0 и более	-9.0
10.01.2025 00:30	-4.0	765.5	777.7	63	Ветер, дующий с западо-юго-запада	8				Разорванная (60-90%) 1650 м, кучево-дождевые облака	10.0 и более	-10.0
10.01.2025 00:00	-4.0	764.8	777.0	63	Ветер, дующий с западо-юго-запада	7				Разорванная (60-90%) 1650 м, кучево-дождевые облака	10.0 и более	-10.0
09.01.2025 23:30	-4.0	765.5	777.7	63	Ветер, дующий с западо-юго-запада	7				Разорванная (60-90%) 1500 м, кучево-дождевые облака	10.0 и более	-10.0
09.01.2025 23:00	-4.0	765.5	777.7	63	Ветер, дующий с западо-юго-запада	7				Разорванная (60-90%) 1410 м, кучево-дождевые облака	10.0 и более	-10.0
09.01.2025 22:30	-4.0	765.5	777.7	63	Ветер, дующий с западо-юго-запада	6				Рассеянная (40-50%) 1410 м, кучево-дождевые облака	10.0 и более	-10.0
09.01.2025 22:00	-4.0	765.5	777.7	69	Ветер, дующий с западо-юго-запада	7				Рассеянная (40-50%) 1350 м, кучево-дождевые облака	10.0 и более	-9.0
09.01.2025 21:30	-4.0	765.5	777.7	69	Ветер, дующий с западо-юго-запада	6				Рассеянная (40-50%) 1470 м, кучево-дождевые облака	10.0 и более	-9.0
09.01.2025 21:00	-5.0	765.4	777.7	74	Ветер, дующий с западо-юго-запада	6				Разорванная (60-90%) 1530 м, кучево-дождевые облака	10.0 и более	-9.0
09.01.2025 20:30	-5.0	765.4	777.7	74	Ветер, дующий с западо-юго-запада	6				Разорванная (60-90%) 1410 м, кучево-дождевые облака	10.0 и более	-9.0
09.01.2025 20:00	-5.0	765.4	777.7	74	Ветер, дующий с западо-юго-запада	6				Разорванная (60-90%) 1470 м, кучево-дождевые облака	10.0 и более	-9.0
09.01.2025 19:30	-5.0	765.4	777.7	74	Ветер, дующий с западо-юго-запада	5				Разорванная (60-90%) 1170 м, кучево-дождевые облака	10.0 и более	-9.0
09.01.2025 19:00	-5.0	765.4	777.7	74	Ветер, дующий с западо-юго-запада	6		Слабый(ая)(ые) ливень (ливни), снег, поземок, снег		Разорванная (60-90%) 1230 м, кучево-дождевые облака	10.0 и более	-9.0
09.01.2025 18:30	-5.0	765.4	777.7	74	Ветер, дующий с западо-юго-запада	7		Слабый(ая)(ые) ливень (ливни), снег		Разорванная (60-90%) 1320 м, кучево-дождевые облака	10.0 и более	-9.0
09.01.2025 18:00	-5.0	765.4	777.7	74	Ветер, дующий с юго-запада	6		Слабый(ая)(ые) ливень (ливни), снег		Разорванная (60-90%) 1440 м, кучево-дождевые облака	10.0 и более	-9.0
09.01.2025 17:30	-5.0	765.4	777.7	74	Ветер, дующий с юго-запада	6				Разорванная (60-90%) 1350 м, кучево-дождевые облака	10.0 и более	-9.0
09.01.2025 17:00	-5.0	765.4	777.7	74	Ветер, дующий с западо-юго-запада	7		Слабый(ая)(ые) ливень (ливни), снег		Разорванная (60-90%) 1230 м, кучево-дождевые облака	10.0 и более	-9.0
09.01.2025 16:30	-5.0	765.4	777.7	80	Ветер, дующий с юго-запада	6		Слабый(ая)(ые) ливень (ливни), снег		Разорванная (60-90%) 1080 м, кучево-дождевые облака	10.0 и более	-8.0
09.01.2025 16:16	-6.0	765.4	777.7	93	Ветер, дующий с юго-запада	5		Слабый(ая)(ые) ливень (ливни), снег, поземок, снег		Разорванная (60-90%) 1080 м, кучево-дождевые облака	8.0	-7.0
09.01.2025 16:00	-6.0	765.4	777.7	86	Ветер, дующий с юго-запада	6		Слабый(ая)(ые) ливень (ливни), снег, поземок, снег		Разорванная (60-90%) 990 м, кучево-дождевые облака	3.1	-8.0
09.01.2025 15:42	-6.0	765.4	777.7	86	Ветер, дующий с юго-запада	7		Ливень (ливни), снег, поземок, снег		Разорванная (60-90%) 840 м, кучево-дождевые облака	2.5	-8.0
09.01.2025 15:30	-6.0	765.4	777.7	86	Ветер, дующий с западо-юго-запада	8		Слабый(ая)(ые) ливень (ливни), снег, поземок, снег		Разорванная (60-90%) 1050 м, кучево-дождевые облака	3.8	-8.0
09.01.2025 15:21	-6.0	765.4	777.7	86	Ветер, дующий с юго-запада	7		Слабый(ая)(ые) ливень (ливни), снег, поземок, снег		Разорванная (60-90%) 870 м, кучево-дождевые облака	4.6	-8.0
09.01.2025 15:00	-6.0	765.4	777.7	86	Ветер, дующий с юго-запада	8		Поземок, снег		Разорванная (60-90%) 810 м, кучево-дождевые облака	10.0 и более	-8.0
09.01.2025 14:30	-6.0	765.4	777.7	86	Ветер, дующий с юго-запада	9		Слабый(ая)(ые) ливень (ливни), снег, поземок, снег	Ливень (ливни), снег	Разорванная (60-90%) 1290 м, кучево-дождевые облака	10.0 и более	-8.0
09.01.2025 14:17	-6.0	765.4	777.7	86	Ветер, дующий с юго-запада	8		Слабый(ая)(ые) ливень (ливни), снег, поземок, снег		Разорванная (60-90%) 1020 м, кучево-дождевые облака , сплошная (100%) 1380 м	3.4	-8.0
09.01.2025 14:00	-6.0	765.4	777.7	86	Ветер, дующий с западо-юго-запада	9		Ливень (ливни), снег, поземок, снег		Разорванная (60-90%) 840 м, кучево-дождевые облака , сплошная (100%) 1080 м	2.1	-8.0
09.01.2025 13:46	-6.0	765.4	777.7	80	Ветер, дующий с западо-юго-запада	10		Ливень (ливни), снег, поземок, снег		Разорванная (60-90%) 780 м, кучево-дождевые облака , сплошная (100%) 1380 м	2.9	-9.0
09.01.2025 13:30	-6.0	765.4	777.7	80	Ветер, дующий с западо-юго-запада	11		Слабый(ая)(ые) ливень (ливни), снег, поземок, снег	Ливень (ливни), снег	Разорванная (60-90%) 780 м, кучево-дождевые облака , сплошная (100%) 1380 м	3.2	-9.0
09.01.2025 13:17	-6.0	765.4	777.7	86	Ветер, дующий с западо-юго-запада	10		Ливень (ливни), снег, поземок, снег		Разорванная (60-90%) 720 м, кучево-дождевые облака , сплошная (100%) 1110 м	1.8	-8.0
09.01.2025 13:12	-6.0	765.4	777.7	80	Ветер, дующий с западо-юго-запада	10		Ливень (ливни), снег, поземок, снег		Разорванная (60-90%) 510 м, кучево-дождевые облака , сплошная (100%) 1380 м	2.4	-9.0
09.01.2025 13:00	-6.0	765.4	777.7	80	Ветер, дующий с западо-юго-запада	11		Слабый(ая)(ые) ливень (ливни), снег, поземок, снег	Ливень (ливни), снег	Разорванная (60-90%) 660 м, кучево-дождевые облака , сплошная (100%) 1080 м	4.6	-9.0
09.01.2025 12:48	-6.0	765.4	777.7	80	Ветер, дующий с западо-юго-запада	11		Слабый(ая)(ые) ливень (ливни), снег, поземок, снег		Разорванная (60-90%) 480 м, кучево-дождевые облака , сплошная (100%) 870 м	3.2	-9.0
09.01.2025 12:42	-6.0	765.4	777.7	80	Ветер, дующий с западо-юго-запада	11		Ливень (ливни), снег, поземок, снег		Разорванная (60-90%) 420 м, кучево-дождевые облака , сплошная (100%) 900 м	2.8	-9.0
09.01.2025 12:30	-7.0	766.1	778.5	86	Ветер, дующий с юго-запада	12		Ливень (ливни), снег, поземок, снег		Разорванная (60-90%) 420 м, кучево-дождевые облака , сплошная (100%) 870 м	1.9	-9.0
09.01.2025 12:09	-7.0	766.1	778.5	86	Ветер, дующий с юго-запада	10		Ливень (ливни), снег, поземок, снег		Разорванная (60-90%) 420 м, кучево-дождевые облака , сплошная (100%) 1050 м	1.7	-9.0
09.01.2025 12:00	-7.0	766.1	778.5	86	Ветер, дующий с юго-запада	11		Ливень (ливни), снег, поземок, снег		Разорванная (60-90%) 360 м, кучево-дождевые облака , сплошная (100%) 870 м	2.3	-9.0
09.01.2025 11:34	-7.0	766.1	778.5	86	Ветер, дующий с юго-запада	11		Ливень (ливни), снег, поземок, снег		Разорванная (60-90%) 390 м, кучево-дождевые облака , сплошная (100%) 960 м	1.6	-9.0
09.01.2025 11:30	-7.0	766.1	778.5	86	Ветер, дующий с юго-запада	11		Ливень (ливни), снег, поземок, снег		Разорванная (60-90%) 390 м, кучево-дождевые облака , сплошная (100%) 930 м	2.4	-9.0
09.01.2025 11:27	-7.0	766.1	778.5	86	Ветер, дующий с юго-запада	11		Ливень (ливни), снег, поземок, снег		Разорванная (60-90%) 420 м, кучево-дождевые облака , сплошная (100%) 1110 м	2.1	-9.0
09.01.2025 11:11	-7.0	766.1	778.5	86	Ветер, дующий с юго-запада	11		Ливень (ливни), снег, поземок, снег		Разорванная (60-90%) 450 м, кучево-дождевые облака , сплошная (100%) 1230 м	1.5	-9.0
09.01.2025 11:00	-7.0	766.1	778.5	86	Ветер, дующий с юго-запада	10		Ливень (ливни), снег, поземок, снег		Разорванная (60-90%) 510 м, кучево-дождевые облака , сплошная (100%) 990 м	2.2	-9.0
09.01.2025 10:57	-7.0	766.1	778.5	86	Ветер, дующий с юго-запада	11		Ливень (ливни), снег, поземок, снег		Разорванная (60-90%) 420 м, кучево-дождевые облака , сплошная (100%) 960 м	1.8	-9.0
09.01.2025 10:30	-8.0	766.9	779.3	86	Ветер, дующий с юго-запада	12		Ливень (ливни), снег, поземок, снег		Разорванная (60-90%) 360 м, кучево-дождевые облака , сплошная (100%) 570 м	1.1	-10.0
09.01.2025 10:22	-8.0	766.9	779.3	86	Ветер, дующий с юго-запада	11		Сильный(ая)(ые) ливень (ливни), снег, поземок, снег		Разорванная (60-90%) 420 м, кучево-дождевые облака , сплошная (100%) 780 м	0.9	-10.0
09.01.2025 10:07	-8.0	766.9	779.3	86	Ветер, дующий с юго-запада	11		Сильный(ая)(ые) ливень (ливни), снег, поземок, снег		Разорванная (60-90%) 330 м, кучево-дождевые облака , сплошная (100%) 540 м	0.7	-10.0
09.01.2025 10:00	-8.0	766.9	779.3	86	Ветер, дующий с юго-запада	11		Сильный(ая)(ые) ливень (ливни), снег, поземок, снег		Разорванная (60-90%) 360 м, кучево-дождевые облака , сплошная (100%) 600 м	0.9	-10.0
09.01.2025 09:51	-8.0	766.9	779.3	86	Ветер, дующий с юго-запада	10	15	Сильный(ая)(ые) ливень (ливни), снег, поземок, снег		Разорванная (60-90%) 330 м, кучево-дождевые облака , сплошная (100%) 630 м	0.8	-10.0
09.01.2025 09:49	-8.0	766.9	779.3	86	Ветер, дующий с юго-запада	10		Сильный(ая)(ые) ливень (ливни), снег, поземок, снег		Разорванная (60-90%) 360 м, кучево-дождевые облака , сплошная (100%) 630 м	0.9	-10.0
09.01.2025 09:37	-8.0	766.9	779.3	86	Ветер, дующий с юго-запада	10		Ливень (ливни), снег, поземок, снег		Разорванная (60-90%) 390 м, кучево-дождевые облака , сплошная (100%) 750 м	1.0	-10.0
09.01.2025 09:30	-8.0	766.9	779.3	86	Ветер, дующий с юго-запада	10		Сильный(ая)(ые) ливень (ливни), снег, поземок, снег		Разорванная (60-90%) 510 м, кучево-дождевые облака , сплошная (100%) 780 м	0.9	-10.0
09.01.2025 09:00	-8.0	767.5	780.0	86	Ветер, дующий с юго-запада	10		Сильный(ая)(ые) ливень (ливни), снег, поземок, снег		Разорванная (60-90%) 390 м, кучево-дождевые облака , сплошная (100%) 870 м	0.9	-10.0
09.01.2025 08:56	-8.0	767.5	780.0	86	Ветер, дующий с юго-запада	10		Ливень (ливни), снег, поземок, снег		Разорванная (60-90%) 420 м, кучево-дождевые облака , сплошная (100%) 870 м	1.0	-10.0
09.01.2025 08:32	-9.0	767.5	780.0	86	Ветер, дующий с юго-запада	10		Ливень (ливни), снег, поземок, снег		Разорванная (60-90%) 540 м, кучево-дождевые облака , сплошная (100%) 750 м	1.2	-11.0
09.01.2025 08:30	-9.0	767.5	780.0	86	Ветер, дующий с юго-запада	10		Ливень (ливни), снег, поземок, снег		Разорванная (60-90%) 660 м, кучево-дождевые облака , сплошная (100%) 900 м	1.6	-11.0
09.01.2025 08:23	-9.0	767.5	780.0	86	Ветер, дующий с юго-запада	10		Ливень (ливни), снег, поземок, снег		Разорванная (60-90%) 600 м, кучево-дождевые облака , сплошная (100%) 870 м	1.5	-11.0
09.01.2025 08:00	-9.0	767.5	780.0	79	Ветер, дующий с юго-запада	9		Ливень (ливни), снег, поземок, снег		Разорванная (60-90%) 1230 м, кучево-дождевые облака	2.8	-12.0
09.01.2025 07:40	-10.0	767.4	780.0	85	Ветер, дующий с юго-запада	9		Слабый(ая)(ые) ливень (ливни), снег		Разорванная (60-90%) 1350 м, кучево-дождевые облака	3.6	-12.0
09.01.2025 07:30	-10.0	768.2	780.8	85	Ветер, дующий с юго-запада	9		Слабый(ая)(ые) ливень (ливни), снег		Разорванная (60-90%) 1500 м, кучево-дождевые облака	5.0	-12.0
09.01.2025 07:00	-10.0	768.2	780.8	73	Ветер, дующий с юго-юго-запада	8		Слабый(ая)(ые) ливень (ливни), снег		Разорванная (60-90%) 1350 м, кучево-дождевые облака	6.0	-14.0
09.01.2025 06:30	-10.0	768.2	780.8	62	Ветер, дующий с юго-запада	8				Разорванная (60-90%) 1290 м, кучево-дождевые облака	10.0 и более	-16.0
09.01.2025 06:00	-10.0	768.2	780.8	57	Ветер, дующий с юго-юго-запада	7				Рассеянная (40-50%) 1380 м, кучево-дождевые облака	10.0 и более	-17.0
09.01.2025 05:30	-12.0	768.1	780.8	67	Ветер, дующий с юго-юго-запада	6				Нет существенной облачности	10.0 и более	-17.0
09.01.2025 05:00	-13.0	768.1	780.8	72	Ветер, дующий с юго-юго-запада	5				Нет существенной облачности	10.0 и более	-17.0
09.01.2025 04:30	-14.0	768.8	781.6	72	Ветер, дующий с юга	3				Нет существенной облачности	10.0 и более	-18.0
09.01.2025 04:00	-15.0	768.8	781.6	72	Ветер, дующий с юга	4				Нет существенной облачности	10.0 и более	-19.0
09.01.2025 03:30	-15.0	768.8	781.6	72	Ветер, дующий с юга	5				Нет существенной облачности	10.0 и более	-19.0
09.01.2025 03:00	-16.0	768.7	781.6	78	Ветер, дующий с юга	5				Нет существенной облачности	10.0 и более	-19.0
09.01.2025 02:30	-16.0	768.7	781.6	72	Ветер, дующий с юга	5				Нет существенной облачности	10.0 и более	-20.0
09.01.2025 02:00	-16.0	768.7	781.6	78	Ветер, дующий с юго-юго-запада	4				Нет существенной облачности	10.0 и более	-19.0
09.01.2025 01:30	-16.0	768.7	781.6	78	Ветер, дующий с юго-юго-запада	5				Нет существенной облачности	10.0 и более	-19.0
09.01.2025 01:00	-18.0	768.6	781.6	84	Ветер, дующий с юго-юго-запада	3				Нет существенной облачности	10.0 и более	-20.0
09.01.2025 00:30	-18.0	768.6	781.6	84	Ветер, дующий с западо-юго-запада	3				Нет существенной облачности	10.0 и более	-20.0
09.01.2025 00:00	-19.0	768.6	781.6	77	Ветер, дующий с юго-запада	4				Нет существенной облачности	10.0 и более	-22.0
08.01.2025 23:30	-19.0	768.6	781.6	77	Ветер, дующий с западо-юго-запада	4				Нет существенной облачности	10.0 и более	-22.0
08.01.2025 23:00	-19.0	768.6	781.6	84	Ветер, дующий с западо-юго-запада	4				Нет существенной облачности	10.0 и более	-21.0
08.01.2025 22:30	-18.0	768.6	781.6	78	Ветер, дующий с западо-юго-запада	5				Нет существенной облачности	10.0 и более	-21.0
08.01.2025 22:00	-18.0	767.8	780.8	78	Ветер, дующий с запада	4				Нет существенной облачности	10.0 и более	-21.0
08.01.2025 21:30	-19.0	767.8	780.8	84	Ветер, дующий с запада	4				Нет существенной облачности	10.0 и более	-21.0
08.01.2025 21:00	-18.0	767.8	780.8	84	Ветер, дующий с запада	4				Нет существенной облачности	10.0 и более	-20.0
08.01.2025 20:30	-17.0	767.9	780.8	78	Ветер, дующий с запада	5				Нет существенной облачности	10.0 и более	-20.0
08.01.2025 20:00	-18.0	767.1	780.0	84	Ветер, дующий с запада	4				Нет существенной облачности	10.0 и более	-20.0
08.01.2025 19:30	-18.0	767.1	780.0	84	Ветер, дующий с запада	5				Нет существенной облачности	10.0 и более	-20.0
08.01.2025 19:00	-17.0	767.1	780.0	85	Ветер, дующий с запада	5				Незначительная (10-30%) 120 м	10.0 и более	-19.0
08.01.2025 18:30	-16.0	766.5	779.3	85	Ветер, дующий с запада	5				Незначительная (10-30%) 120 м	10.0 и более	-18.0
08.01.2025 18:00	-16.0	765.7	778.5	85	Ветер, дующий с западо-северо-запада	7				Незначительная (10-30%) 60 м	10.0 и более	-18.0
08.01.2025 17:30	-15.0	764.9	777.7	85	Ветер, дующий с западо-северо-запада	6				Незначительная (10-30%) 240 м	10.0 и более	-17.0
08.01.2025 17:00	-14.0	764.3	777.0	85	Ветер, дующий с западо-северо-запада	6				Незначительная (10-30%) 240 м	10.0 и более	-16.0
08.01.2025 16:30	-12.0	764.4	777.0	79	Ветер, дующий с западо-северо-запада	6				Незначительная (10-30%) 240 м	10.0 и более	-15.0
08.01.2025 16:00	-11.0	763.7	776.2	79	Ветер, дующий с западо-северо-запада	7				Незначительная (10-30%) 270 м	10.0 и более	-14.0
08.01.2025 15:30	-9.0	763.1	775.5	79	Ветер, дующий с западо-северо-запада	7				Незначительная (10-30%) 330 м	10.0 и более	-12.0
08.01.2025 15:00	-7.0	762.4	774.7	79	Ветер, дующий с северо-запада	6				Рассеянная (40-50%) 1200 м	10.0 и более	-10.0
08.01.2025 14:30	-7.0	761.6	773.9	79	Ветер, дующий с северо-северо-запада	7	12	Поземок, снег		Сплошная (100%) 840 м	10.0 и более	-10.0
08.01.2025 14:22	-7.0	761.6	773.9	86	Ветер, дующий с северо-северо-запада	9		Слабый(ая)(ые) снег, поземок, снег		Сплошная (100%) 690 м	7.0	-9.0
08.01.2025 14:00	-6.0	761.1	773.4	86	Ветер, дующий с северо-запада	7		Слабый(ая)(ые) снег, поземок, снег		Сплошная (100%) 480 м	3.8	-8.0
08.01.2025 13:30	-6.0	760.4	772.7	86	Ветер, дующий с северо-северо-запада	8		Слабый(ая)(ые) снег, поземок, снег	Снег	Сплошная (100%) 780 м	4.5	-8.0
08.01.2025 13:27	-6.0	760.4	772.7	86	Ветер, дующий с северо-запада	7		Слабый(ая)(ые) снег, поземок, снег		Сплошная (100%) 600 м	4.1	-8.0
08.01.2025 13:00	-6.0	759.7	771.9	86	Ветер, дующий с северо-северо-запада	7		Снег, поземок, снег		Сплошная (100%) 1080 м	2.5	-8.0
08.01.2025 12:54	-6.0	759.7	771.9	86	Ветер, дующий с северо-северо-запада	8		Слабый(ая)(ые) снег, поземок, снег		Сплошная (100%) 780 м	4.5	-8.0
08.01.2025 12:30	-6.0	759.7	771.9	86	Ветер, дующий с северо-северо-запада	8		Снег, поземок, снег		Сплошная (100%) 690 м	2.8	-8.0
08.01.2025 12:18	-6.0	759.7	771.9	86	Ветер, дующий с северо-запада	6		Снег		Сплошная (100%) 390 м	2.4	-8.0
08.01.2025 12:00	-6.0	758.9	771.1	86	Ветер, дующий с северо-запада	5		Слабый(ая)(ые) снег, дымка		Сплошная (100%) 270 м	3.1	-8.0
08.01.2025 11:30	-6.0	758.9	771.1	86	Ветер, дующий с западо-северо-запада	4		Слабый(ая)(ые) снег, дымка		Сплошная (100%) 270 м	3.3	-8.0
08.01.2025 11:13	-6.0	758.9	771.1	86	Ветер, дующий с западо-северо-запада	3		Слабый(ая)(ые) снег, дымка		Сплошная (100%) 270 м	3.0	-8.0
08.01.2025 11:00	-6.0	758.9	771.1	86	Ветер, дующий с западо-северо-запада	4		Слабый(ая)(ые) снег, дымка	Снег	Сплошная (100%) 960 м	3.2	-8.0
08.01.2025 10:57	-6.0	758.9	771.1	86	Ветер, дующий с западо-северо-запада	3		Слабый(ая)(ые) снег, дымка		Сплошная (100%) 960 м	3.2	-8.0
08.01.2025 10:49	-6.0	758.2	770.4	86	Ветер, дующий с западо-северо-запада	3		Снег, дымка		Сплошная (100%) 690 м	2.3	-8.0
08.01.2025 10:30	-6.0	758.2	770.4	86	Ветер, дующий с западо-северо-запада	3		Снег, дымка		Сплошная (100%) 810 м	1.8	-8.0
08.01.2025 10:00	-7.0	758.1	770.4	93	Ветер, дующий с западо-северо-запада	3		Снег, дымка		Сплошная (100%) 600 м	1.8	-8.0
08.01.2025 09:54	-6.0	758.2	770.4	86	Ветер, дующий с западо-северо-запада	3		Снег, дымка		Сплошная (100%) 660 м	1.8	-8.0
08.01.2025 09:30	-7.0	757.4	769.6	93	Ветер, дующий с северо-запада	2		Слабый(ая)(ые) снег, дымка		Сплошная (100%) 990 м	2.7	-8.0
08.01.2025 09:00	-7.0	757.4	769.6	86	Ветер, дующий с запада	1		Слабый(ая)(ые) снег, дымка		Сплошная (100%) 750 м	1.7	-9.0
08.01.2025 08:50	-7.0	757.4	769.6	86	Ветер, дующий с запада	2		Слабый(ая)(ые) снег, дымка		Сплошная (100%) 570 м	2.3	-9.0
08.01.2025 08:30	-8.0	756.6	768.9	93	Ветер, дующий с северо-запада	2		Слабый(ая)(ые) снег, дымка		Сплошная (100%) 390 м	3.8	-9.0
08.01.2025 08:16	-8.0	756.6	768.9	93	Ветер, дующий с северо-северо-запада	2		Слабый(ая)(ые) снег, дымка		Сплошная (100%) 390 м	4.8	-9.0
08.01.2025 08:00	-8.0	756.6	768.9	86	Ветер, дующий с северо-северо-запада	3		Дымка		Сплошная (100%) 360 м	5.0	-10.0
08.01.2025 07:37	-9.0	755.8	768.1	93	Ветер, дующий с севера	2		Слабый(ая)(ые) снег, дымка		Сплошная (100%) 420 м	5.0	-10.0
08.01.2025 07:30	-9.0	756.6	768.9	93	Ветер, дующий с северо-северо-запада	2		Дымка		Сплошная (100%) 390 м	5.0	-10.0
08.01.2025 07:00	-9.0	755.8	768.1	93	Штиль, безветрие	0		Слабый(ая)(ые) снег		Сплошная (100%) 450 м	10.0 и более	-10.0
08.01.2025 06:30	-9.0	755.0	767.3	86	Штиль, безветрие	0				Сплошная (100%) 450 м	10.0 и более	-11.0
08.01.2025 06:00	-9.0	755.0	767.3	86	Ветер, дующий с севера	1				Сплошная (100%) 450 м	10.0 и более	-11.0
08.01.2025 05:30	-9.0	755.0	767.3	86	Штиль, безветрие	0		Слабый(ая)(ые) снег		Сплошная (100%) 1050 м	10.0 и более	-11.0
08.01.2025 05:00	-10.0	754.3	766.6	92	Штиль, безветрие	0		Слабый(ая)(ые) снег		Сплошная (100%) 1050 м	10.0 и более	-11.0
08.01.2025 04:30	-10.0	754.3	766.6	92	Ветер, дующий с востоко-юго-востока	1		Слабый(ая)(ые) снег		Сплошная (100%) 1050 м	10.0 и более	-11.0
08.01.2025 04:00	-10.0	754.3	766.6	92	Ветер, дующий с востока	1		Слабый(ая)(ые) снег		Сплошная (100%) 930 м	10.0 и более	-11.0
08.01.2025 03:30	-10.0	754.3	766.6	92	Ветер, дующий с востоко-северо-востока	2		Слабый(ая)(ые) снег		Сплошная (100%) 930 м	10.0 и более	-11.0
08.01.2025 03:00	-9.0	754.3	766.6	86	Ветер, дующий с востоко-северо-востока	1		Слабый(ая)(ые) снег		Сплошная (100%) 1440 м	10.0 и более	-11.0
08.01.2025 02:30	-9.0	754.3	766.6	86	Ветер, дующий с востоко-северо-востока	2		Слабый(ая)(ые) снег		Разорванная (60-90%) 1380 м	10.0 и более	-11.0
08.01.2025 02:00	-10.0	754.3	766.6	92	Ветер, дующий с востоко-северо-востока	2				Рассеянная (40-50%) 480 м	10.0 и более	-11.0
08.01.2025 01:30	-10.0	754.3	766.6	85	Ветер, дующий с северо-востока	2				Незначительная (10-30%) 480 м	10.0 и более	-12.0
08.01.2025 01:00	-11.0	754.2	766.6	92	Ветер, дующий с северо-востока	2				Нет существенной облачности	10.0 и более	-12.0
08.01.2025 00:30	-10.0	754.3	766.6	85	Штиль, безветрие	0				Нет существенной облачности	10.0 и более	-12.0
08.01.2025 00:00	-10.0	754.3	766.6	92	Штиль, безветрие	0				Нет существенной облачности	10.0 и более	-11.0
07.01.2025 23:30	-10.0	754.3	766.6	92	Штиль, безветрие	0				Нет существенной облачности	10.0 и более	-11.0
07.01.2025 23:00	-9.0	754.3	766.6	93	Штиль, безветрие	0				Нет существенной облачности	10.0 и более	-10.0
07.01.2025 22:30	-9.0	754.3	766.6	93	Ветер, дующий с востока	3				Нет существенной облачности	10.0 и более	-10.0
07.01.2025 22:00	-9.0	754.3	766.6	86	Ветер, дующий с востока	2				Нет существенной облачности	10.0 и более	-11.0
07.01.2025 21:30	-9.0	754.3	766.6	86	Ветер, дующий с востока	3				Незначительная (10-30%) 450 м	10.0 и более	-11.0
07.01.2025 21:00	-9.0	754.3	766.6	93	Ветер, дующий с востоко-северо-востока	4				Незначительная (10-30%) 450 м	10.0 и более	-10.0
07.01.2025 20:30	-9.0	755.0	767.3	86	Ветер, дующий с востоко-северо-востока	3				Незначительная (10-30%) 420 м	10.0 и более	-11.0
07.01.2025 20:00	-8.0	755.0	767.3	93	Ветер, дующий с востока	3				Рассеянная (40-50%) 390 м	10.0 и более	-9.0
07.01.2025 19:54	-8.0	755.0	767.3	93	Ветер, дующий с востока	3				Рассеянная (40-50%) 330 м	10.0 и более	-9.0
07.01.2025 19:30	-7.0	755.1	767.3	93	Ветер, дующий с востоко-юго-востока	3				Разорванная (60-90%) 360 м	10.0 и более	-8.0
07.01.2025 19:25	-7.0	755.1	767.3	93	Ветер, дующий с востоко-юго-востока	3				Разорванная (60-90%) 420 м	10.0 и более	-8.0
07.01.2025 19:00	-6.0	755.9	768.1	86	Ветер, дующий с юго-востока	3		Слабый(ая)(ые) снег		Сплошная (100%) 960 м	10.0 и более	-8.0
07.01.2025 18:30	-6.0	755.9	768.1	93	Ветер, дующий с юго-востока	3		Слабый(ая)(ые) снег		Сплошная (100%) 1080 м	7.0	-7.0
07.01.2025 18:00	-6.0	755.9	768.1	93	Ветер, дующий с юго-востока	3		Слабый(ая)(ые) снег		Сплошная (100%) 1020 м	9.0	-7.0
07.01.2025 17:30	-6.0	755.9	768.1	93	Ветер, дующий с юго-юго-востока	3		Слабый(ая)(ые) снег		Сплошная (100%) 1140 м	7.0	-7.0
07.01.2025 17:00	-6.0	756.7	768.9	93	Ветер, дующий с юго-востока	3		Слабый(ая)(ые) снег		Сплошная (100%) 990 м	6.0	-7.0
07.01.2025 16:30	-5.0	756.8	768.9	86	Ветер, дующий с юго-востока	3				Сплошная (100%) 780 м	10.0 и более	-7.0
07.01.2025 16:00	-5.0	756.8	768.9	93	Ветер, дующий с юго-востока	3				Сплошная (100%) 750 м	10.0 и более	-6.0
07.01.2025 15:30	-5.0	756.8	768.9	93	Ветер, дующий с юго-востока	4				Сплошная (100%) 690 м	10.0 и более	-6.0
07.01.2025 15:00	-5.0	757.4	769.6	93	Ветер, дующий с юго-востока	3				Сплошная (100%) 630 м	10.0 и более	-6.0
07.01.2025 14:30	-5.0	757.4	769.6	93	Ветер, дующий с юго-востока	4				Сплошная (100%) 600 м	10.0 и более	-6.0
07.01.2025 14:00	-5.0	757.4	769.6	93	Ветер, дующий с юго-востока	4				Сплошная (100%) 1050 м	10.0 и более	-6.0
07.01.2025 13:30	-5.0	757.4	769.6	86	Ветер, дующий с юго-востока	4				Сплошная (100%) 1050 м	10.0 и более	-7.0
07.01.2025 13:00	-5.0	757.4	769.6	86	Ветер, дующий с юго-востока	5				Сплошная (100%) 720 м	10.0 и более	-7.0
07.01.2025 12:30	-5.0	758.2	770.4	86	Ветер, дующий с юго-востока	5				Сплошная (100%) 1020 м	10.0 и более	-7.0
07.01.2025 12:00	-5.0	758.2	770.4	86	Ветер, дующий с юго-востока	4				Сплошная (100%) 960 м	10.0 и более	-7.0
07.01.2025 11:30	-6.0	758.9	771.1	93	Ветер, дующий с юго-востока	4				Сплошная (100%) 1080 м	10.0 и более	-7.0
07.01.2025 11:00	-6.0	758.9	771.1	93	Ветер, дующий с юго-востока	4				Сплошная (100%) 1020 м	10.0 и более	-7.0
07.01.2025 10:30	-6.0	758.9	771.1	93	Ветер, дующий с юго-юго-востока	4				Сплошная (100%) 960 м	10.0 и более	-7.0
07.01.2025 10:00	-6.0	758.9	771.1	93	Ветер, дующий с юго-востока	3				Сплошная (100%) 840 м	10.0 и более	-7.0
07.01.2025 09:30	-6.0	759.7	771.9	93	Ветер, дующий с юго-юго-востока	3				Сплошная (100%) 690 м	10.0 и более	-7.0
07.01.2025 09:00	-6.0	759.7	771.9	86	Ветер, дующий с юго-юго-востока	3				Сплошная (100%) 390 м	10.0 и более	-8.0
07.01.2025 08:30	-7.0	759.6	771.9	93	Ветер, дующий с юго-востока	4				Сплошная (100%) 420 м	10.0 и более	-8.0
07.01.2025 08:06	-7.0	759.6	771.9	93	Ветер, дующий с юго-востока	2				Сплошная (100%) 390 м	10.0 и более	-8.0
07.01.2025 08:00	-7.0	759.6	771.9	93	Ветер, дующий с юго-востока	2				Сплошная (100%) 480 м	10.0 и более	-8.0
07.01.2025 07:30	-7.0	759.6	771.9	93	Ветер, дующий с юго-востока	4				Сплошная (100%) 1350 м	10.0 и более	-8.0
07.01.2025 07:00	-6.0	759.7	771.9	86	Ветер, дующий с юго-востока	3				Сплошная (100%) 1320 м	10.0 и более	-8.0
07.01.2025 06:30	-7.0	759.6	771.9	93	Ветер, дующий с юго-востока	3				Сплошная (100%) 1290 м	10.0 и более	-8.0
07.01.2025 06:00	-7.0	759.6	771.9	93	Ветер, дующий с юго-востока	2				Сплошная (100%) 990 м	10.0 и более	-8.0
07.01.2025 05:30	-7.0	759.6	771.9	93	Ветер, дующий с юго-востока	2				Сплошная (100%) 840 м	10.0 и более	-8.0
07.01.2025 05:00	-7.0	759.6	771.9	93	Ветер, дующий с юга	3				Сплошная (100%) 660 м	10.0 и более	-8.0
07.01.2025 04:30	-7.0	759.6	771.9	93	Ветер, дующий с юга	3				Сплошная (100%) 450 м	10.0 и более	-8.0
07.01.2025 04:00	-7.0	759.6	771.9	93	Ветер, дующий с юга	3				Сплошная (100%) 690 м	10.0 и более	-8.0
07.01.2025 03:30	-7.0	760.4	772.7	93	Ветер, дующий с юга	2				Сплошная (100%) 540 м	10.0 и более	-8.0
07.01.2025 03:00	-7.0	760.4	772.7	93	Ветер, дующий с юга	3				Сплошная (100%) 630 м	10.0 и более	-8.0
07.01.2025 02:30	-7.0	760.4	772.7	93	Ветер, дующий с юга	3				Сплошная (100%) 540 м	10.0 и более	-8.0
07.01.2025 02:00	-7.0	759.6	771.9	86	Ветер, дующий с юго-юго-востока	4				Сплошная (100%) 510 м	10.0 и более	-9.0
07.01.2025 01:30	-8.0	759.6	771.9	93	Ветер, дующий с юго-юго-востока	4				Сплошная (100%) 630 м	10.0 и более	-9.0
07.01.2025 01:00	-8.0	759.6	771.9	93	Ветер, дующий с юга	3				Сплошная (100%) 720 м	10.0 и более	-9.0
07.01.2025 00:30	-8.0	759.6	771.9	93	Ветер, дующий с юга	2				Сплошная (100%) 630 м	10.0 и более	-9.0
07.01.2025 00:00	-8.0	759.6	771.9	93	Ветер, дующий с юга	2				Сплошная (100%) 660 м	10.0 и более	-9.0
06.01.2025 23:30	-8.0	759.6	771.9	93	Ветер, дующий с юга	2				Сплошная (100%) 570 м	10.0 и более	-9.0
06.01.2025 23:00	-8.0	759.6	771.9	93	Ветер, дующий с юга	2				Сплошная (100%) 600 м	10.0 и более	-9.0
06.01.2025 22:30	-8.0	759.6	771.9	86	Ветер, дующий с юга	3				Сплошная (100%) 630 м	10.0 и более	-10.0
06.01.2025 22:00	-8.0	759.6	771.9	86	Ветер, дующий с юга	3				Сплошная (100%) 660 м	10.0 и более	-10.0
06.01.2025 21:30	-8.0	759.6	771.9	93	Ветер, дующий с юга	3				Сплошная (100%) 690 м	10.0 и более	-9.0
06.01.2025 21:00	-8.0	759.6	771.9	93	Ветер, дующий с юга	3				Сплошная (100%) 750 м	10.0 и более	-9.0
06.01.2025 20:30	-8.0	759.6	771.9	93	Ветер, дующий с юга	3				Сплошная (100%) 810 м	10.0 и более	-9.0
06.01.2025 20:00	-8.0	759.6	771.9	93	Ветер, дующий с юга	3				Сплошная (100%) 750 м	10.0 и более	-9.0
06.01.2025 19:30	-8.0	759.6	771.9	93	Ветер, дующий с юга	3				Сплошная (100%) 750 м	10.0 и более	-9.0
06.01.2025 19:00	-8.0	759.6	771.9	93	Ветер, дующий с юга	3				Сплошная (100%) 450 м	10.0 и более	-9.0
06.01.2025 18:30	-7.0	759.6	771.9	86	Ветер, дующий с юга	2				Сплошная (100%) 450 м	10.0 и более	-9.0
06.01.2025 18:00	-7.0	759.6	771.9	86	Ветер, дующий с юга	2		Слабый(ая)(ые) снег		Сплошная (100%) 390 м	10.0 и более	-9.0
06.01.2025 17:30	-8.0	759.6	771.9	93	Ветер, дующий с юга	2		Слабый(ая)(ые) снег		Сплошная (100%) 360 м	10.0 и более	-9.0
06.01.2025 17:00	-7.0	758.8	771.1	86	Ветер, дующий с юго-юго-востока	2		Слабый(ая)(ые) снежные зерна		Сплошная (100%) 360 м	7.0	-9.0
06.01.2025 16:30	-7.0	758.8	771.1	93	Ветер, дующий с юга	1		Слабый(ая)(ые) снежные зерна		Сплошная (100%) 360 м	6.0	-8.0
06.01.2025 16:00	-7.0	758.8	771.1	93	Ветер, дующий с юго-юго-запада	1		Слабый(ая)(ые) снежные зерна, дымка		Сплошная (100%) 360 м	5.0	-8.0
06.01.2025 15:30	-7.0	758.8	771.1	93	Ветер, дующий с юго-юго-запада	1		Слабый(ая)(ые) снежные зерна, дымка		Сплошная (100%) 360 м	5.0	-8.0
06.01.2025 15:00	-7.0	758.8	771.1	86	Ветер, дующий с юга	2		Дымка		Сплошная (100%) 330 м	5.0	-9.0
06.01.2025 14:30	-7.0	758.1	770.4	86	Ветер, дующий с юга	2		Дымка		Сплошная (100%) 300 м	4.6	-9.0
06.01.2025 14:00	-8.0	758.1	770.4	93	Ветер, дующий с юга	2		Дымка		Сплошная (100%) 330 м	4.8	-9.0
06.01.2025 13:30	-8.0	758.1	770.4	93	Ветер, дующий с юга	2		Дымка		Сплошная (100%) 300 м	4.6	-9.0
06.01.2025 13:00	-8.0	758.1	770.4	93	Ветер, дующий с юго-юго-запада	2		Дымка		Сплошная (100%) 300 м	4.8	-9.0
06.01.2025 12:30	-8.0	758.1	770.4	86	Ветер, дующий с юго-юго-запада	2		Дымка		Сплошная (100%) 300 м	4.8	-10.0
06.01.2025 12:00	-9.0	758.0	770.4	93	Ветер, дующий с юго-юго-запада	2		Дымка		Сплошная (100%) 300 м	5.0	-10.0
06.01.2025 11:30	-10.0	758.0	770.4	92	Ветер, дующий с юго-юго-запада	1		Слабый(ая)(ые) снежные зерна, дымка		Сплошная (100%) 300 м	5.0	-11.0
06.01.2025 11:00	-11.0	758.0	770.4	92	Ветер, дующий с юга	2		Слабый(ая)(ые) снежные зерна		Сплошная (100%) 180 м	6.0	-12.0
[truncated: 11,644 more rows]
