# Supplementary material for: Filling gaps in PM2.5 time series: A broad evaluation from statistical to advanced neural network models
Source: PLoS One. 2025 Aug 14;20(8):e0330211. doi: 10.1371/journal.pone.0330211 (PMC12352854; doi:10.1371/journal.pone.0330211)
Supplement: S2 File — (ZIP) [file pone.0330211.s002.zip]

Archive with 24 entries (24 files):
- Fig1_outliers.tif
- Fig2_secondary_outliers_hourly.tif
- Fig3_hourly_data_completeness_before.tif
- Fig4_gap_distribution.tif
- Fig5_correlation_matrix_params.tif
- Fig6_pm25_meteo_relationships.tif
- Fig7_Log_reg_predictions.tif
- Fig8_Log_reg_residuals.tif
- Fig9_pm25_distribution_by_meteo_extended.tif
- Fig10_temporal_correlation_heatmap.tif
- Fig11_temporal_trends_PM25.tif
- Fig12_univar_scatter_plots.tif
- Fig13_Examples of 12-hour gap filling in PM2.5 time series .tif
- Fig14_mae_comparison_uni_multi.tif
- Fig15_scatter_plots_uni+multi.tif
- Fig16_gap_filling_samples uni+multi.tif
- Fig17_dynamic_models_comparison.tif
- Fig18_pm25_distribution.tif
- Fig19_pm25_seasonal_boxplot.tif
- Fig20_pm25_monthly_averages.tif
- Fig21_pm25_timeseries.tif
- Fig22_who_exceedances_heatmap.tif
- Fig23_air_quality_index_analysis.tif
- Fig24_air_quality_index_analysis_monthly_distribution.tif
